# Supplementary material for: Genome analysis identifies the mutant genes for common industrial Silverblue and Hedlund white coat colours in American mink
Source: Sci Rep. 2019 Mar 14;9:4581. doi: 10.1038/s41598-019-40918-7 (PMC6418256; doi:10.1038/s41598-019-40918-7)
Supplement: Supplementary file 1 — Supplementary 1. [file 41598_2019_40918_MOESM1_ESM.xlsx]

## Sheet: Лист1
#CHROM	POS	ID	REF	ALT	QUAL	FILTER	INFO	FORMAT	mink_0-329	mink_1-663	mink_9-431	mink_1-681	mink_1-725	mink_1-679	mink_3-261	mink_3-247	mink_3-265
GL896899.1	18343021	.	A	C	6239.81	.	AB=0.480519;ABP=4.02553;AC=7;AF=0.474576;AN=18;AO=228;CIGAR=1X;DP=516;DPB=516;DPRA=1.33079;EPP=3.0484;EPPR=4.09604;GTI=0;LEN=1;MEANALT=1;MQM=60;MQMR=59.9514;NS=59;NUMALT=1;ODDS=0.790331;PAIRED=0.97807;PAIREDR=0.986111;PAO=0;PQA=0;PQR=0;PRO=0;QA=8500;QR=10965;RO=288;RPL=101;RPP=9.44853;RPPR=4.09604;RPR=127;RUN=1;SAF=132;SAP=15.3534;SAR=96;SRF=144;SRP=3.0103;SRR=144;TYPE=snp;ANN=C|downstream_gene_v…	GT:GQ:DP:DPR:RO:QR:AO:QA:GL	0/1:19.4258:5:5,1:4:156:1:36:-2.09312,0,-12.9113	0/1:113.802:9:9,4:5:198:4:153:-11.4302,0,-15.487	1/1:16.1006:4:4,4:0:0:4:158:-14.5994,-1.20412,0	0/0:25.2404:5:5,0:5:185:0:0:0,-1.50515,-17.0071	0/0:19.2198:3:3,0:3:118:0:0:0,-0.90309,-11.0022	0/0:19.2198:3:3,0:3:117:0:0:0,-0.90309,-10.9097	0/1:71.0657:12:12,3:9:342:3:117:-7.29693,0,-27.5158	0/1:22.7983:7:7,6:1:40:6:222:-18.2239,0,-1.88847	0/1:132.813:13:13,8:5:194:8:297:-23.1638,0,-13.9175
GL896899.1	18351364	.	A	G	1695.02	.	AB=0.522388;ABP=3.30199;AC=7;AF=0.181034;AN=18;AO=66;CIGAR=1X;DP=457;DPB=457;DPRA=0.782544;EPP=6.30041;EPPR=5.45945;GTI=3;LEN=1;MEANALT=1;MQM=60;MQMR=59.8875;NS=58;NUMALT=1;ODDS=0.801627;PAIRED=0.984848;PAIREDR=0.964194;PAO=0;PQA=0;PQR=0;PRO=0;QA=2509;QR=14445;RO=391;RPL=27;RPP=7.74806;RPPR=10.6132;RPR=39;RUN=1;SAF=23;SAP=16.1707;SAR=43;SRF=208;SRP=6.48132;SRR=183;TYPE=snp;ANN=G|intergenic_region…	GT:GQ:DP:DPR:RO:QR:AO:QA:GL	0/0:30.5867:5:5,0:5:191:0:0:0,-1.50515,-17.558	0/1:82.399:6:6,3:3:115:3:112:-8.63972,0,-8.91871	0/0:27.5764:4:4,0:4:140:0:0:0,-1.20412,-12.9445	1/1:0.0915414:2:2,2:0:0:2:69:-6.55266,-0.60206,0	1/1:7.0046:6:6,6:0:0:6:235:-21.5202,-1.80618,0	1/1:0.185054:3:3,3:0:0:3:119:-11.0952,-0.90309,0	0/0:36.6073:7:7,0:7:244:0:0:0,-2.10721,-22.2931	0/0:36.6073:7:7,0:7:230:0:0:0,-2.10721,-21.015	0/0:60.6897:15:15,0:15:583:0:0:0,-4.51545,-52.8094
GL896899.1	18354588	.	T	A	1404.01	.	AB=0.54;ABP=3.70517;AC=7;AF=0.158333;AN=18;AO=62;CIGAR=1X;DP=431;DPB=431;DPRA=0.888173;EPP=17.0198;EPPR=5.13469;GTI=3;LEN=1;MEANALT=1;MQM=60;MQMR=60;NS=60;NUMALT=1;ODDS=0.552289;PAIRED=0.967742;PAIREDR=0.98645;PAO=0;PQA=0;PQR=0;PRO=0;QA=2122;QR=13173;RO=369;RPL=35;RPP=5.25182;RPPR=12.9026;RPR=27;RUN=1;SAF=34;SAP=4.27115;SAR=28;SRF=174;SRP=5.60547;SRR=195;TYPE=snp;ANN=A|intergenic_region|MODIFIER|…	GT:GQ:DP:DPR:RO:QR:AO:QA:GL	0/0:33.2894:7:7,0:7:256:0:0:0,-2.10721,-23.3908	0/1:51.8842:4:4,3:1:41:3:80:-6.25924,0,-2.89045	0/0:30.2791:6:6,0:6:192:0:0:0,-1.80618,-17.5931	1/1:5.70289:5:5,5:0:0:5:185:-17.0064,-1.50515,0	1/1:0.105697:3:3,3:0:0:3:119:-11.0952,-0.90309,0	1/1:0.052527:2:2,2:0:0:2:68:-6.45699,-0.60206,0	0/0:33.2894:7:7,0:7:264:0:0:0,-2.10721,-24.118	0/0:45.3306:11:11,0:11:424:0:0:0,-3.31133,-38.5102	0/0:30.2791:6:6,0:6:196:0:0:0,-1.80618,-17.9529
GL896899.1	18355013	.	G	A	6550.14	.	AB=0.517361;ABP=3.76428;AC=7;AF=0.483333;AN=18;AO=239;CIGAR=1X;DP=510;DPB=510;DPRA=1.22727;EPP=6.29022;EPPR=19.2362;GTI=0;LEN=1;MEANALT=1;MQM=60;MQMR=60;NS=60;NUMALT=1;ODDS=1.05812;PAIRED=0.983264;PAIREDR=0.97786;PAO=0;PQA=0;PQR=0;PRO=0;QA=8773;QR=10103;RO=271;RPL=115;RPP=3.74624;RPPR=3.01831;RPR=124;RUN=1;SAF=135;SAP=11.7416;SAR=104;SRF=148;SRP=8.01831;SRR=123;TYPE=snp;ANN=A|intergenic_region|MO…	GT:GQ:DP:DPR:RO:QR:AO:QA:GL	0/1:43.8651:9:9,2:7:265:2:74:-4.31559,0,-21.5002	0/1:25.4046:6:6,5:1:41:5:191:-15.7486,0,-2.28839	1/1:35.8078:10:10,10:0:0:10:380:-34.5516,-3.0103,0	0/0:19.163:4:4,0:4:137:0:0:0,-1.20412,-12.6622	0/0:28.1939:7:7,0:7:273:0:0:0,-2.10721,-24.9352	0/0:22.1733:5:5,0:5:183:0:0:0,-1.50515,-16.8229	0/1:49.9874:6:6,4:2:71:4:149:-11.9663,0,-4.93588	0/1:29.7288:9:9,2:7:265:2:58:-2.79959,0,-21.4987	0/1:76.7914:11:11,8:3:117:8:292:-23.3149,0,-7.59858
GL896899.1	18357114	.	CCC	AAA,CAA,AA	9262.39	.	AB=0.445652,0.502857,0.214286;ABP=7.73089,3.02271,52.644;AC=7,4,7;AF=0.516949,0.330508,0.152542;AN=18;AO=172,142,42;CIGAR=7M3X1M,8M2X1M,1M1D6M2X1M;DP=371;DPB=397.909;DPRA=1.25893,1.60607,1.34366;EPP=3.0608,4.53951,3.21711;EPPR=0;GTI=10;LEN=3,2,10;MEANALT=1.92857,2.06452,2;MQM=59.9826,60,60;MQMR=0;NS=59;NUMALT=3;ODDS=828.412;PAIRED=0.982558,0.985915,1;PAIREDR=0;PAO=10.7107,14.3774,12.2107;PQA=317.…	GT:GQ:DP:DPR:RO:QR:AO:QA:GL	1/2:131.318:10:10,2,8,0:0:0:2,8,0:76,280,0:-29.3675,-23.1297,-22.5276,-6.61148,0,-4.20324,-29.3675,-23.1297,-6.61148,-29.3675	1/3:131.318:7:7,3,0,4:0:0:3,0,4:97,0,109:-16.7212,-8.87585,-7.97276,-16.7212,-8.87585,-16.7212,-8.14681,0,-8.14681,-6.94269	1/1:131.318:5:5,5,0,0:0:0:5,0,0:180,0,0:-11.3733,-6.32163,0,-19.5187,-6.32163,-15.6053,-21.3674,-6.32163,-21.3674,-16.5509	3/3:-0:5:5,0,0,5:0:0:0,0,5:0,0,155:-14.249,-14.249,-14.249,-14.249,-14.249,-14.249,-1.50515,-1.50515,-1.50515,0	3/3:-0:5:5,0,0,4:0:0:0,0,4:0,0,134:-12.2742,-12.2742,-12.2742,-12.2742,-12.2742,-12.2742,-1.20412,-1.20412,-1.20412,0	3/3:-0:5:5,0,0,4:0:0:0,0,4:0,0,106:-9.68291,-9.68291,-9.68291,-9.68291,-9.68291,-9.68291,-1.20412,-1.20412,-1.20412,0	1/2:131.318:6:6,4,2,0:0:0:4,2,0:133,72,0:-15.4691,-6.23385,-3.52458,-11.091,0,-8.98379,-16.9742,-6.23385,-11.091,-15.4691	1/2:131.318:6:6,3,3,0:0:0:3,3,0:120,113,0:-19.5311,-9.63449,-8.7314,-10.2846,0,-9.38151,-19.5311,-9.63449,-10.2846,-19.5311	1/2:131.318:5:5,2,2,0:0:0:2,2,0:77,81,0:-8.99851,-6.86217,-1.9646,-6.49188,0,-1.6754,-13.2129,-5.57696,-6.49188,-8.90138
GL896899.1	18357931	.	C	G	600.717	.	AB=0.333333;ABP=15.3153;AC=7;AF=0.166667;AN=18;AO=38;CIGAR=1X;DP=430;DPB=430;DPRA=0.685714;EPP=3.9246;EPPR=3.68229;GTI=7;LEN=1;MEANALT=1;MQM=60;MQMR=59.5729;NS=60;NUMALT=1;ODDS=0.555789;PAIRED=1;PAIREDR=0.976982;PAO=0;PQA=0;PQR=0;PRO=0;QA=1189;QR=12626;RO=391;RPL=19;RPP=3.0103;RPPR=3.28243;RPR=19;RUN=1;SAF=20;SAP=3.23888;SAR=18;SRF=175;SRP=12.346;SRR=216;TYPE=snp;ANN=G|intergenic_region|MODIFIER|…	GT:GQ:DP:DPR:RO:QR:AO:QA:GL	0/0:36.0119:5:5,0:5:173:0:0:0,-1.50515,-15.9069	0/1:0.664164:4:4,1:3:102:1:24:-1.19577,0,-8.31201	0/0:45.0428:9:9,0:8:281:0:0:0,-2.40824,-25.2725	1/1:0.000104761:3:3,3:0:0:3:118:-11.0025,-0.90309,0	1/1:0.000104761:3:3,3:0:0:3:83:-7.74412,-0.90309,0	1/1:0.000104761:3:3,3:0:0:3:91:-8.49036,-0.90309,0	0/0:45.0428:8:8,0:8:254:0:0:0,-2.40824,-23.1642	0/0:60.0943:13:13,0:13:325:0:0:0,-3.91339,-29.4924	0/0:36.0119:5:5,0:5:186:0:0:0,-1.50515,-17.0967
GL896899.1	18361531	.	TAA	TA,T	10864.7	.	AB=0.650794,0.34375;ABP=15.4532,16.582;AC=10,8;AF=0.783333,0.208333;AN=18;AO=300,62;CIGAR=1M1D11M,1M2D10M;DP=375;DPB=389.385;DPRA=1.88679,1.6775;EPP=3.73412,11.9764;EPPR=3.73412;GTI=8;LEN=1,2;MEANALT=1.49057,2;MQM=59.9267,60;MQMR=60;NS=60;NUMALT=2;ODDS=0.0850515;PAIRED=0.993333,0.935484;PAIREDR=1;PAO=37.8333,25.3333;PQA=1256.33,849.333;PQR=931.333;PRO=27.8333;QA=10634,2124;QR=87;RO=3;RPL=136,31;R…	GT:GQ:DP:DPR:RO:QR:AO:QA:GL	1/1:31.8995:5:5,5,0:0:0:5,0:195,0:-17.9226,-1.50515,0,-17.9226,-1.50515,-17.9226	1/2:59.875:7:7,4,3:0:0:4,3:129,107:-17.9545,-9.07608,-6.36681,-10.7255,0,-8.27186	1/1:28.8891:1:1,1,0:0:0:1,0:39,0:-3.89656,-1.20412,0,-4.79965,-1.20412,-3.89656	2/2:0.494446:5:5,0,5:0:0:0,5:0,160:-14.7156,-14.7156,-14.7156,-1.50515,-1.50515,0	2/2:1.0525:3:3,0,3:0:0:0,3:0,101:-9.42019,-10.3233,-9.42019,-1.80618,-1.80618,0	2/2:28.4991:3:3,0,3:0:0:0,3:0,114:-10.6309,-13.3402,-10.6309,-3.61236,-3.61236,0	1/1:25.4434:9:9,8,1:0:0:8,1:262,38:-23.5198,-4.21442,0,-22.2036,-0.718181,-20.0964	1/2:0.157126:10:10,9,1:0:0:9,1:336,41:-30.3656,-3.79354,-0.181177,-27.8809,0,-26.6768	1/1:37.9201:7:7,7,0:0:0:7,0:239,0:-21.842,-2.10721,0,-21.842,-2.10721,-21.842
GL896899.1	18365227	.	G	A	11233.7	.	AB=0.639706;ABP=26.0662;AC=11;AF=0.728814;AN=18;AO=373;CIGAR=1X;DP=475;DPB=475;DPRA=1.27602;EPP=3.15584;EPPR=3.09546;GTI=5;LEN=1;MEANALT=1;MQM=59.9196;MQMR=60;NS=59;NUMALT=1;ODDS=0.0936945;PAIRED=0.970509;PAIREDR=0.931373;PAO=0;PQA=0;PQR=0;PRO=0;QA=13378;QR=3631;RO=102;RPL=203;RPP=9.35007;RPPR=3.35092;RPR=170;RUN=1;SAF=216;SAP=23.2754;SAR=157;SRF=65;SRP=19.7008;SRR=37;TYPE=snp;ANN=A|intergenic_re…	GT:GQ:DP:DPR:RO:QR:AO:QA:GL	1/1:35.2718:6:6,6:0:0:6:199:-18.2289,-1.80618,0	0/1:69.7818:5:5,2:3:106:2:70:-5.14225,0,-8.38386	1/1:26.2409:3:3,3:0:0:3:116:-10.8155,-0.90309,0	0/0:12.2767:5:5,0:5:177:0:0:0,-1.50515,-16.2734	0/0:18.2973:7:7,0:7:259:0:0:0,-2.10721,-23.6628	0/0:0.964457:4:4,0:4:145:0:0:0,-1.20412,-13.4039	1/1:44.3027:9:9,9:0:0:9:322:-29.3082,-2.70927,0	1/1:18.0048:7:7,6:1:18:6:200:-16.5247,-0.307237,0	1/1:38.2821:7:7,7:0:0:7:257:-23.4825,-2.10721,0
GL896899.1	18371198	.	A	G	11094.0	.	AB=0.396947;ABP=15.0943;AC=11;AF=0.771186;AN=18;AO=371;CIGAR=1X;DP=504;DPB=504;DPRA=1.12179;EPP=11.0231;EPPR=4.65535;GTI=1;LEN=1;MEANALT=1.01923;MQM=59.9488;MQMR=60;NS=59;NUMALT=1;ODDS=0.537844;PAIRED=0.808625;PAIREDR=0.833333;PAO=0;PQA=0;PQR=0;PRO=0;QA=13141;QR=4490;RO=132;RPL=180;RPP=3.71852;RPPR=3.60252;RPR=191;RUN=1;SAF=171;SAP=7.93269;SAR=200;SRF=74;SRP=7.22164;SRR=58;TYPE=snp;ANN=G|intergen…	GT:GQ:DP:DPR:RO:QR:AO:QA:GL	1/1:31.5738:8:8,8:0:0:8:277:-25.2581,-2.40824,0	0/1:58.4917:4:4,2:2:72:2:76:-6.01055,0,-5.63179	1/1:37.5944:10:10,10:0:0:10:360:-32.7415,-3.0103,0	0/0:0.76862:3:3,0:3:109:0:0:0,-0.90309,-10.1657	0/0:9.33398:4:4,0:4:159:0:0:0,-1.20412,-14.6921	0/0:24.3855:9:9,0:9:338:0:0:0,-2.70927,-30.7725	1/1:49.6356:14:14,14:0:0:14:503:-45.5975,-4.21442,0	1/1:43.615:12:12,12:0:0:12:394:-35.7643,-3.61236,0	1/1:31.5738:8:8,8:0:0:8:316:-28.8047,-2.40824,0
GL896899.1	18371311	.	A	G	7147.2	.	AB=0.511719;ABP=3.31566;AC=8;AF=0.533333;AN=18;AO=253;CIGAR=1X;DP=493;DPB=493;DPRA=1.09565;EPP=4.46081;EPPR=3.74624;GTI=0;LEN=1;MEANALT=1;MQM=59.9881;MQMR=59.8577;NS=60;NUMALT=1;ODDS=1.27361;PAIRED=0.956522;PAIREDR=0.90795;PAO=0;PQA=0;PQR=0;PRO=0;QA=9319;QR=8593;RO=239;RPL=116;RPP=6.79536;RPPR=3.4555;RPR=137;RUN=1;SAF=143;SAP=12.3571;SAR=110;SRF=128;SRP=5.63606;SRR=111;TYPE=snp;ANN=G|intergenic_r…	GT:GQ:DP:DPR:RO:QR:AO:QA:GL	0/1:54.2893:5:5,2:3:108:2:73:-5.42555,0,-8.56803	0/1:25.6885:4:4,1:3:113:1:36:-2.39415,0,-9.33485	1/1:38.8878:11:11,11:0:0:11:410:-37.2439,-3.31133,0	0/0:24.7987:5:5,0:5:184:0:0:0,-1.50515,-16.9158	0/0:27.809:6:6,0:6:232:0:0:0,-1.80618,-21.2465	0/0:24.7987:5:5,0:5:187:0:0:0,-1.50515,-17.1913	0/1:134.682:13:13,8:5:186:8:299:-23.3486,0,-13.1858	0/1:127.925:12:12,5:7:251:5:175:-12.4795,0,-19.3207	1/1:32.8672:9:9,9:0:0:9:337:-30.6791,-2.70927,0
GL896899.1	18371840	.	C	T	2599.74	.	AB=0.529412;ABP=3.64897;AC=7;AF=0.181034;AN=18;AO=95;CIGAR=1X;DP=540;DPB=540;DPRA=0.955556;EPP=3.03316;EPPR=8.01838;GTI=2;LEN=1;MEANALT=1;MQM=60;MQMR=59.9752;NS=58;NUMALT=1;ODDS=0.0450009;PAIRED=0.957895;PAIREDR=0.972973;PAO=0;PQA=0;PQR=0;PRO=0;QA=3578;QR=16813;RO=444;RPL=44;RPP=4.13032;RPPR=3.3233;RPR=51;RUN=1;SAF=49;SAP=3.21602;SAR=46;SRF=216;SRP=3.71456;SRR=228;TYPE=snp;ANN=T|intergenic_region…	GT:GQ:DP:DPR:RO:QR:AO:QA:GL	0/0:41.8323:10:10,0:10:381:0:0:0,-3.0103,-34.6434	0/1:25.3467:5:5,1:4:156:1:41:-2.58942,0,-12.9104	0/0:32.8014:8:8,0:7:270:0:0:0,-2.10721,-24.5529	1/1:20.1881:10:10,10:0:0:10:383:-34.8188,-3.0103,0	1/1:0.576579:5:5,5:0:0:5:185:-17.008,-1.50515,0	1/1:0.278728:4:4,4:0:0:4:159:-14.6908,-1.20412,0	0/0:38.822:9:9,0:9:300:0:0:0,-2.70927,-27.3111	0/0:47.8529:12:12,0:12:469:0:0:0,-3.61236,-42.5576	0/0:35.8117:8:8,0:8:277:0:0:0,-2.40824,-25.2576
GL896899.1	18372833	.	A	G	6231.64	.	AB=0.519737;ABP=3.5246;AC=10;AF=0.725;AN=18;AO=257;CIGAR=1X;DP=383;DPB=383;DPRA=1.14052;EPP=8.29112;EPPR=5.94613;GTI=2;LEN=1;MEANALT=1.01852;MQM=58.3463;MQMR=53.072;NS=60;NUMALT=1;ODDS=0.503346;PAIRED=0.972763;PAIREDR=0.856;PAO=0;PQA=0;PQR=0;PRO=0;QA=7992;QR=3719;RO=125;RPL=155;RPP=26.7444;RPPR=10.6713;RPR=102;RUN=1;SAF=127;SAP=3.08634;SAR=130;SRF=58;SRP=4.41741;SRR=67;TYPE=snp;ANN=G|intergenic_r…	GT:GQ:DP:DPR:RO:QR:AO:QA:GL	1/1:18.7021:2:2,2:0:0:2:58:-5.50587,-0.60206,0	0/1:112.603:8:8,4:4:150:4:139:-10.436,0,-11.456	1/1:29.4015:7:7,6:1:5:6:155:-13.702,-1.60721,0	0/0:33.3616:10:10,0:10:340:0:0:0,-3.0103,-30.236	0/0:9.27893:2:2,0:2:59:0:0:0,-0.60206,-5.60359	0/0:21.3204:6:6,0:6:203:0:0:0,-1.80618,-18.5992	1/1:35.4221:9:9,8:1:5:8:271:-24.208,-2.20927,0	1/1:23.3809:5:5,4:1:5:4:152:-13.3176,-1.00515,0	0/1:52.7315:5:5,2:3:73:2:68:-4.95126,0,-5.26744
GL896899.1	18373171	.	G	C	1928.99	.	AB=0.523256;ABP=3.41429;AC=8;AF=0.220339;AN=18;AO=88;CIGAR=1X;DP=461;DPB=461;DPRA=0.88504;EPP=3.40511;EPPR=7.9063;GTI=4;LEN=1;MEANALT=1;MQM=59.7727;MQMR=59.9035;NS=59;NUMALT=1;ODDS=0.874373;PAIRED=0.988636;PAIREDR=0.989276;PAO=0;PQA=0;PQR=0;PRO=0;QA=2880;QR=13228;RO=373;RPL=51;RPP=7.84676;RPPR=9.35007;RPR=37;RUN=1;SAF=43;SAP=3.109;SAR=45;SRF=172;SRP=7.9063;SRR=201;TYPE=snp;ANN=C|intergenic_region…	GT:GQ:DP:DPR:RO:QR:AO:QA:GL	0/0:28.226:4:4,0:4:154:0:0:0,-1.20412,-14.2335	0/1:45.1497:4:4,3:1:35:3:118:-9.79877,0,-2.29451	0/0:25.2157:3:3,0:3:109:0:0:0,-0.90309,-10.167	1/1:0.23079:3:3,3:0:0:3:79:-7.36762,-0.90309,0	1/1:16.3968:8:8,8:0:0:8:304:-27.7155,-2.40824,0	1/1:10.3762:6:6,6:0:0:6:168:-15.3875,-1.80618,0	0/0:61.3393:15:15,0:15:531:0:0:0,-4.51545,-48.1164	0/0:40.2672:8:8,0:8:281:0:0:0,-2.40824,-25.6283	0/1:131.454:12:12,7:5:161:7:226:-17.0408,0,-11.1936
GL896899.1	18373383	.	T	C	1667.11	.	AB=0.474576;ABP=3.34154;AC=6;AF=0.181034;AN=16;AO=68;CIGAR=1X;DP=468;DPB=468;DPRA=1.19022;EPP=13.3567;EPPR=11.6962;GTI=3;LEN=1;MEANALT=1;MQM=60;MQMR=59.995;NS=58;NUMALT=1;ODDS=0.767414;PAIRED=0.941176;PAIREDR=0.9925;PAO=0;PQA=0;PQR=0;PRO=0;QA=2513;QR=15043;RO=400;RPL=31;RPP=4.1599;RPPR=9.28586;RPR=37;RUN=1;SAF=24;SAP=15.7837;SAR=44;SRF=211;SRP=5.63778;SRR=189;TYPE=snp;ANN=C|intergenic_region|MODI…	GT:GQ:DP:DPR:RO:QR:AO:QA:GL	0/0:33.6786:6:6,0:6:237:0:0:0,-1.80618,-21.7024	.:.:.:.:.:.:.:.:.	0/0:24.6478:3:3,0:3:118:0:0:0,-0.90309,-11.0022	1/1:0.370993:4:4,4:0:0:4:108:-9.98689,-1.20412,0	1/1:0.370993:4:4,4:0:0:4:149:-13.77,-1.20412,0	1/1:24.8333:12:12,12:0:0:12:436:-39.5716,-3.61236,0	0/0:39.6992:8:8,0:8:314:0:0:0,-2.40824,-28.6222	0/0:66.7919:17:17,0:17:669:0:0:0,-5.11751,-60.5405	0/0:39.6992:8:8,0:8:295:0:0:0,-2.40824,-26.897
GL896899.1	18375794	.	A	C	1638.47	.	AB=0.385965;ABP=9.44853;AC=6;AF=0.158333;AN=18;AO=63;CIGAR=1X;DP=470;DPB=470;DPRA=0.95244;EPP=4.69922;EPPR=3.09588;GTI=3;LEN=1;MEANALT=1;MQM=60;MQMR=59.9138;NS=60;NUMALT=1;ODDS=1.18445;PAIRED=0.746032;PAIREDR=0.783251;PAO=0;PQA=0;PQR=0;PRO=0;QA=2412;QR=15367;RO=406;RPL=37;RPP=7.18091;RPPR=3.20284;RPR=26;RUN=1;SAF=32;SAP=3.04477;SAR=31;SRF=211;SRP=4.3795;SRR=195;TYPE=snp;ANN=C|intergenic_region|MO…	GT:GQ:DP:DPR:RO:QR:AO:QA:GL	0/0:22.2812:3:3,0:3:110:0:0:0,-0.90309,-10.2572	0/0:34.3224:7:7,0:7:254:0:0:0,-2.10721,-23.2039	0/0:31.3121:6:6,0:6:230:0:0:0,-1.80618,-21.0658	1/1:0.342417:5:5,5:0:0:5:195:-17.9234,-1.50515,0	1/1:13.2201:8:8,8:0:0:8:295:-26.9,-2.40824,0	1/1:16.2304:9:9,9:0:0:9:348:-31.6727,-2.70927,0	0/0:49.3739:12:12,0:12:462:0:0:0,-3.61236,-41.9254	0/0:34.3224:7:7,0:7:264:0:0:0,-2.10721,-24.116	0/0:61.4151:16:16,0:16:615:0:0:0,-4.81648,-55.6862
GL896899.1	18386068	.	C	CT	1225.84	.	AB=0.4;ABP=7.78754;AC=7;AF=0.186441;AN=18;AO=54;CIGAR=1M1I2M;DP=431;DPB=456.667;DPRA=0.872314;EPP=7.03155;EPPR=38.0911;GTI=7;LEN=1;MEANALT=1.5;MQM=60;MQMR=59.9319;NS=59;NUMALT=1;ODDS=0.757893;PAIRED=0.981481;PAIREDR=0.980926;PAO=7.16667;PQA=122.167;PQR=122.167;PRO=7.16667;QA=1989;QR=13360;RO=367;RPL=31;RPP=5.5839;RPPR=4.01024;RPR=23;RUN=1;SAF=25;SAP=3.6537;SAR=29;SRF=207;SRP=16.0806;SRR=160;TYPE=…	GT:GQ:DP:DPR:RO:QR:AO:QA:GL	0/0:21.704:2:2,0:2:81:0:0:0,-0.60206,-7.68573	0/1:81.5815:5:5,3:2:74:3:120:-9.68254,0,-5.51971	0/0:27.7246:4:4,0:4:144:0:0:0,-1.20412,-13.3113	1/1:0.0465236:2:2,2:0:0:2:73:-6.9307,-0.60206,0	1/1:0.0465236:2:2,2:0:0:2:77:-7.30883,-0.60206,0	1/1:2.6494e-08:5:5,3:0:0:3:109:-9.80507,-0.90309,0	0/0:36.7555:7:7,0:7:217:0:0:0,-2.10721,-19.8299	0/0:69.8688:16:16,0:16:533:0:0:0,-5.41854,-48.0881	0/0:42.7761:9:9,0:9:315:0:0:0,-2.70927,-28.6781
GL896899.1	18386072	.	C	CT,T	11766.2	.	AB=0.641304,0.356322;ABP=18.9659,18.61;AC=11,7;AF=0.754237,0.237288;AN=18;AO=326,66;CIGAR=1M1I7M,1X7M;DP=400;DPB=483.125;DPRA=1.63585,1.16226;EPP=12.6287,5.11597;EPPR=7.35324;GTI=7;LEN=1,1;MEANALT=1.35294,1.71429;MQM=59.9233,60;MQMR=60;NS=59;NUMALT=2;ODDS=0.998093;PAIRED=0.981595,1;PAIREDR=0.5;PAO=31.6667,13.6667;PQA=1004.17,405.667;PQR=1004.17;PRO=31.6667;QA=11595,2356;QR=62;RO=2;RPL=164,33;RPP=…	GT:GQ:DP:DPR:RO:QR:AO:QA:GL	1/1:25.0117:2:2,2,0:0:0:2,0:78,0:-7.4033,-0.60206,0,-7.4033,-0.60206,-7.4033	1/2:70.0471:5:5,2,3:0:0:2,3:65,114:-14.0449,-9.727,-8.22185,-5.56768,0,-3.7615	1/1:34.0426:3:3,3,0:0:0:3,0:109,0:-10.1662,-1.50515,0,-10.7682,-1.50515,-10.1252	2/2:10.5881:2:2,0,2:0:0:0,2:0,70:-6.64712,-8.4533,-6.64712,-2.40824,-2.40824,0	2/2:10.5878:2:2,0,2:0:0:0,2:0,70:-6.64622,-8.4524,-6.64622,-2.40824,-2.40824,0	2/2:10.5988:4:4,0,3:0:0:0,3:0,109:-9.82136,-11.3265,-9.82136,-2.40911,-2.40911,0	1/1:49.0941:7:7,7,0:0:0:7,0:210,0:-19.1905,-3.0103,0,-20.0936,-3.0103,-19.1905	1/1:76.1868:15:15,15,0:0:0:15,0:471,0:-42.6803,-5.71957,0,-43.8844,-5.71957,-42.5673	1/1:46.0838:9:9,9,0:0:0:9,0:323,0:-29.407,-2.70927,0,-29.407,-2.70927,-29.407
GL896899.1	18403898	.	G	A	1461.74	.	AB=0.595238;ABP=9.62812;AC=6;AF=0.330357;AN=18;AO=90;CIGAR=1X;DP=238;DPB=238;DPRA=1.26667;EPP=7.73928;EPPR=3.94932;GTI=4;LEN=1;MEANALT=1;MQM=33.7889;MQMR=33.0811;NS=56;NUMALT=1;ODDS=0.040047;PAIRED=0.844444;PAIREDR=0.831081;PAO=0;PQA=0;PQR=0;PRO=0;QA=3422;QR=5413;RO=148;RPL=25;RPP=41.6143;RPPR=34.0565;RPR=65;RUN=1;SAF=37;SAP=9.18693;SAR=53;SRF=43;SRP=59.4099;SRR=105;TYPE=snp;ANN=A|intergenic_regi…	GT:GQ:DP:DPR:RO:QR:AO:QA:GL	0/1:38.0398:7:7,4:3:117:4:158:-5.41627,0,-2.88211	1/1:0.461543:1:1,1:0:0:1:41:-2.68308,-0.30103,0	0/0:15.7634:1:1,0:1:41:0:0:0,-0.30103,-1.29935	0/0:18.9619:2:2,0:2:82:0:0:0,-0.60206,-7.67563	0/0:18.9603:2:2,0:2:75:0:0:0,-0.60206,-3.98467	0/0:21.9722:3:3,0:3:108:0:0:0,-0.90309,-6.99145	0/1:27.8105:6:6,5:1:35:5:188:-15.0836,0,-1.68699	0/1:54.6295:9:9,7:2:72:7:270:-19.3939,0,-3.90246	0/1:21.1919:2:2,1:1:37:1:41:-3.14406,0,-0.696301
GL896899.1	18407382	.	T	C	19560.9	.	AB=0.643432;ABP=136.314;AC=12;AF=0.6;AN=18;AO=686;CIGAR=1X;DP=956;DPB=956;DPRA=8.08475;EPP=3.21289;EPPR=3.08295;GTI=4;LEN=1;MEANALT=1.01695;MQM=59.9738;MQMR=60;NS=60;NUMALT=1;ODDS=0.542949;PAIRED=0.508746;PAIREDR=0.747212;PAO=0;PQA=0;PQR=0;PRO=0;QA=25025;QR=9292;RO=269;RPL=374;RPP=15.1781;RPPR=4.37453;RPR=312;RUN=1;SAF=279;SAP=54.8724;SAR=407;SRF=107;SRP=27.4293;SRR=162;TYPE=snp;ANN=C|intergenic_…	GT:GQ:DP:DPR:RO:QR:AO:QA:GL	0/1:124.744:7:7,2:5:173:2:74:-4.91822,0,-13.7963	0/1:0.026194:10:10,9:1:39:9:335:-27.4888,0,-0.886264	0/1:23.0003:12:12,10:2:81:10:344:-27.6671,0,-4.07337	1/1:67.3326:12:12,12:0:0:12:448:-40.6628,-3.61236,0	1/1:55.2914:8:8,8:0:0:8:289:-26.356,-2.40824,0	1/1:43.2502:4:4,4:0:0:4:148:-13.6791,-1.20412,0	0/1:95.3702:20:20,15:5:183:15:542:-43.0848,0,-10.804	0/1:160.002:25:25,16:8:309:16:576:-44.8202,0,-20.8064	0/1:13.0641:22:22,19:3:102:19:690:-55.7814,0,-2.89208
GL896899.1	18425403	.	A	T	14589.7	.	AB=0.544304;ABP=4.35716;AC=11;AF=0.822034;AN=18;AO=450;CIGAR=1X;DP=529;DPB=529;DPRA=1.27951;EPP=3.18402;EPPR=17.5509;GTI=4;LEN=1;MEANALT=1;MQM=59.9756;MQMR=60;NS=59;NUMALT=1;ODDS=0.464957;PAIRED=0.986667;PAIREDR=0.974684;PAO=0;PQA=0;PQR=0;PRO=0;QA=16766;QR=2924;RO=79;RPL=215;RPP=4.9405;RPPR=3.69747;RPR=235;RUN=1;SAF=257;SAP=22.7755;SAR=193;SRF=41;SRP=3.25768;SRR=38;TYPE=snp;ANN=T|intergenic_regio…	GT:GQ:DP:DPR:RO:QR:AO:QA:GL	1/1:57.1098:14:14,14:0:0:14:529:-47.9473,-4.21442,0	0/1:0.763757:6:6,5:1:26:5:184:-15.1107,0,-0.793648	1/1:20.9862:2:2,2:0:0:2:82:-7.77968,-0.60206,0	0/0:0.975208:6:6,0:6:222:0:0:0,-1.80618,-20.3337	0/0:0.11058:3:3,0:3:113:0:0:0,-0.90309,-10.5383	0/0:17.0257:9:9,0:9:344:0:0:0,-2.70927,-31.3134	1/1:36.0377:7:7,7:0:0:7:263:-24.0267,-2.10721,0	1/1:42.0583:9:9,9:0:0:9:344:-31.3144,-2.70927,0	1/1:42.0583:9:9,9:0:0:9:339:-30.8584,-2.70927,0
GL896899.1	18425434	.	G	A	15142.6	.	AB=0.48;ABP=3.27088;AC=11;AF=0.822034;AN=18;AO=467;CIGAR=1X;DP=557;DPB=557;DPRA=1.17366;EPP=11.6078;EPPR=3.10681;GTI=3;LEN=1;MEANALT=1;MQM=60;MQMR=60;NS=59;NUMALT=1;ODDS=1.24725;PAIRED=0.982869;PAIREDR=0.988889;PAO=0;PQA=0;PQR=0;PRO=0;QA=17430;QR=3266;RO=90;RPL=229;RPP=3.38694;RPPR=9.18693;RPR=238;RUN=1;SAF=249;SAP=7.47879;SAR=218;SRF=47;SRP=3.39634;SRR=43;TYPE=snp;ANN=A|intergenic_region|MODIFIE…	GT:GQ:DP:DPR:RO:QR:AO:QA:GL	1/1:48.6676:12:12,12:0:0:12:437:-39.6673,-3.61236,0	0/1:19.8176:6:6,4:2:46:4:147:-11.7828,0,-2.56362	1/1:18.5646:2:2,2:0:0:2:77:-7.3082,-0.60206,0	0/0:0.731739:4:4,0:4:147:0:0:0,-1.20412,-13.5883	0/0:0.171704:2:2,0:2:75:0:0:0,-0.60206,-7.1188	0/0:20.3726:10:10,0:10:382:0:0:0,-3.0103,-34.7291	1/1:33.6161:7:7,7:0:0:7:274:-25.0267,-2.10721,0	1/1:39.6367:9:9,9:0:0:9:343:-31.2214,-2.70927,0	1/1:45.6573:11:11,11:0:0:11:413:-37.5134,-3.31133,0
GL896899.1	18443089	.	C	AA	1471.89	.	AB=0.45;ABP=4.31318;AC=7;AF=0.183333;AN=18;AO=60;CIGAR=1M1I1M1X;DP=409;DPB=441;DPRA=0.809335;EPP=3.15506;EPPR=4.41025;GTI=2;LEN=2;MEANALT=1;MQM=59.65;MQMR=59.9685;NS=60;NUMALT=1;ODDS=0.780884;PAIRED=0.8;PAIREDR=0.851003;PAO=9.5;PQA=330;PQR=394;PRO=12.5;QA=2268;QR=12930;RO=349;RPL=36;RPP=8.22183;RPPR=3.76316;RPR=24;RUN=1;SAF=37;SAP=10.1038;SAR=23;SRF=205;SRP=26.1623;SRR=144;TYPE=complex;ANN=AA|ups…	GT:GQ:DP:DPR:RO:QR:AO:QA:GL	0/0:23.8315:3:3,0:3:109:0:0:0,-0.90309,-10.1679	0/1:79.5772:6:6,4:2:78:4:162:-13.1608,0,-5.59712	0/0:29.8521:5:5,0:5:196:0:0:0,-1.50515,-18.0134	1/1:7.28849:7:7,7:0:0:7:256:-23.3843,-2.10721,0	1/1:0.0515706:2:2,2:0:0:2:75:-7.11959,-0.60206,0	1/1:13.3091:7:7,7:0:0:7:270:-24.6623,-2.70927,0	0/0:53.9345:13:13,0:13:485:0:0:0,-3.91339,-43.9845	0/0:23.8315:1:1,0:1:41:0:0:0,-0.90309,-4.09457	0/0:35.8727:7:7,0:7:245:0:0:0,-2.10721,-22.3872
GL896899.1	18459356	.	C	T	1383.03	.	AB=0.357143;ABP=17.9004;AC=7;AF=0.186441;AN=18;AO=60;CIGAR=1X;DP=493;DPB=493;DPRA=0.808377;EPP=6.62942;EPPR=9.15361;GTI=5;LEN=1;MEANALT=1;MQM=60;MQMR=60;NS=59;NUMALT=1;ODDS=0.0224978;PAIRED=0.983333;PAIREDR=0.983834;PAO=0;PQA=0;PQR=0;PRO=0;QA=2213;QR=15949;RO=433;RPL=30;RPP=3.0103;RPPR=14.0883;RPR=30;RUN=1;SAF=35;SAP=6.62942;SAR=25;SRF=219;SRP=3.13567;SRR=214;TYPE=snp;ANN=T|intron_variant|MODIFIE…	GT:GQ:DP:DPR:RO:QR:AO:QA:GL	0/0:39.7575:6:6,0:6:218:0:0:0,-1.80618,-19.9719	0/1:71.2442:5:5,3:2:73:3:104:-8.19766,0,-5.42555	0/0:36.7472:5:5,0:5:197:0:0:0,-1.50515,-18.1046	1/1:0.156875:3:3,3:0:0:3:123:-11.4648,-0.90309,0	1/1:0.31963:4:4,4:0:0:4:150:-13.8646,-1.20412,0	1/1:0.0777292:2:2,2:0:0:2:65:-6.17345,-0.60206,0	0/0:39.7575:6:6,0:6:221:0:0:0,-1.80618,-20.2455	0/0:63.8399:14:14,0:14:514:0:0:0,-4.21442,-46.5871	0/0:36.7472:5:5,0:5:175:0:0:0,-1.50515,-16.0927
GL896899.1	18463429	.	CACAG	CAC,CACAC,C	9336.79	.	AB=0.423823,0.290859,0.333333;ABP=21.2062,140.162,84.8024;AC=11,3,4;AF=0.398305,0.313559,0.288136;AN=18;AO=179,138,128;CIGAR=7M2D1M,8M1X1M,5M4D1M;DP=461;DPB=401.5;DPRA=1.78863,2.6409,1.49588;EPP=6.5162,6.09442,7.35324;EPPR=0;GTI=8;LEN=2,1,4;MEANALT=2.65306,2.84783,2.88095;MQM=59.648,59.2609,59.4297;MQMR=0;NS=59;NUMALT=3;ODDS=0.0469693;PAIRED=0.977654,0.956522,0.984375;PAIREDR=0;PAO=18.1333,25.133…	GT:GQ:DP:DPR:RO:QR:AO:QA:GL	1/3:43.3038:4:4,1,0,3:0:0:1,0,3:39,0,109:-12.4772,-9.26465,-8.96362,-12.4772,-9.26465,-12.4772,-3.59553,0,-3.59553,-2.69244	1/2:58.2123:9:9,6,3,0:0:0:6,3,0:229,109,0:-26.5102,-8.67043,-6.69848,-18.5715,0,-17.5294,-26.8112,-9.10672,-19.0345,-27.2867	2/3:-0:6:6,0,1,3:0:0:0,1,3:0,40,98:-9.43021,-11.2364,-9.43021,-7.92736,-7.92736,-5.82015,-3.3283,-3.3283,0,-0.619026	1/1:66.5767:2:2,2,0,0:0:0:2,0,0:73,0,0:-5.06993,-3.91339,0,-10.2405,-3.91339,-6.92919,-10.2405,-3.91339,-10.2405,-6.92919	1/1:39.4847:4:4,4,0,0:0:0:4,0,0:128,0,0:-11.836,-1.20412,0,-11.836,-1.20412,-11.836,-11.836,-1.20412,-11.836,-11.836	1/1:51.5259:5:5,5,0,0:0:0:5,0,0:184,0,0:-15.969,-2.40824,0,-17.8176,-2.40824,-16.9145,-17.8176,-2.40824,-17.8176,-16.9145	1/3:9.38812e-05:6:6,4,1,1:0:0:4,1,1:122,35,37:-11.2604,-3.03698,-0.327706,-9.91241,-0.1992,-8.10623,-9.72915,0,-6.87238,-7.92297	1/3:27.802:10:10,5,2,3:0:0:5,2,3:178,74,109:-19.4281,-8.89514,-3.4766,-17.34,-2.83884,-12.8245,-13.8419,0,-8.4381,-9.62746	1/2:76.8699:6:6,3,3,0:0:0:3,3,0:111,116,0:-18.9866,-9.91461,-9.01152,-9.44999,0,-8.5469,-18.9866,-9.91461,-9.44999,-18.9866
GL896899.1	18472174	.	T	C	15323.6	.	AB=0.538462;ABP=3.84548;AC=11;AF=0.838983;AN=18;AO=477;CIGAR=1X;DP=547;DPB=547;DPRA=1.43491;EPP=10.6628;EPPR=3.13438;GTI=3;LEN=1;MEANALT=1;MQM=59.9706;MQMR=60;NS=59;NUMALT=1;ODDS=0.417389;PAIRED=0.983229;PAIREDR=0.942857;PAO=0;PQA=0;PQR=0;PRO=0;QA=17517;QR=2575;RO=70;RPL=252;RPP=6.32897;RPPR=4.12706;RPR=225;RUN=1;SAF=223;SAP=7.38511;SAR=254;SRF=40;SRP=6.1124;SRR=30;TYPE=snp;ANN=C|intron_variant|M…	GT:GQ:DP:DPR:RO:QR:AO:QA:GL	1/1:51.816:12:12,12:0:0:12:429:-38.9377,-3.61236,0	0/1:79.2897:5:5,2:3:110:2:75:-5.61365,0,-8.75378	1/1:42.7851:9:9,9:0:0:9:314:-28.584,-2.70927,0	0/0:0.204909:5:5,0:5:194:0:0:0,-1.50515,-17.8308	0/0:5.83022:7:7,0:7:260:0:0:0,-2.10721,-23.7543	0/0:0.419967:6:6,0:6:232:0:0:0,-1.80618,-21.2466	1/1:60.8469:15:15,15:0:0:15:551:-49.9105,-4.51545,0	1/1:36.7645:7:7,7:0:0:7:254:-23.2082,-2.10721,0	1/1:39.7748:8:8,8:0:0:8:288:-26.2586,-2.40824,0
GL896899.1	18474170	.	ATC	GTA,ATA	16200.7	.	AB=0.438202,0.544944;ABP=8.91475,6.13332;AC=9,9;AF=0.525424,0.474576;AN=18;AO=240,270;CIGAR=1X1M1X1M,2M1X1M;DP=520;DPB=527.75;DPRA=0.689746,1.00404;EPP=4.31318,6.90287;EPPR=0;GTI=2;LEN=4,1;MEANALT=1.75,1.725;MQM=60,60;MQMR=0;NS=59;NUMALT=2;ODDS=0.961608;PAIRED=0.9625,0.977778;PAIREDR=0;PAO=9.66667,8.66667;PQA=291,256.333;PQR=34.3333;PRO=2;QA=8803,10183;QR=0;RO=0;RPL=135,137;RPP=11.1533,3.13898;RP…	GT:GQ:DP:DPR:RO:QR:AO:QA:GL	1/2:78.5491:9:9,6,3:0:0:6,3:225,108:-27.611,-9.17084,-7.36466,-18.8049,0,-17.9018	1/2:20.297:6:6,1,5:0:0:1,5:38,180:-18.1656,-15.0458,-14.7447,-3.49624,0,-1.99109	2/2:39.6407:4:4,0,4:0:0:0,4:0,156:-14.4157,-16.2219,-12.5298,-3.0103,-3.0103,0	1/1:29.5159:7:7,7,0:0:0:7,0:236,0:-21.5081,-2.70927,0,-22.162,-2.70927,-21.56	1/1:17.4747:5:5,5,0:0:0:5,0:192,0:-17.6479,-1.50515,0,-17.6479,-1.50515,-17.6479	1/1:23.4953:4:4,4,0:0:0:4,0:145,0:-12.4625,-2.10721,0,-14.3087,-2.10721,-13.4056	2/2:48.6716:13:13,0,13:0:0:0,13:0,503:-45.6123,-45.6123,-45.6123,-3.91339,-3.91339,0	1/2:73.7133:11:11,3,8:0:0:3,8:112,252:-29.7591,-20.5728,-19.6697,-9.54354,0,-7.1353	2/2:48.6716:14:14,0,13:0:0:0,13:0,476:-43.0526,-43.0526,-43.0526,-3.91339,-3.91339,0
GL896899.1	18474504	.	G	A	1408.37	.	AB=0.38;ABP=9.26414;AC=7;AF=0.166667;AN=18;AO=57;CIGAR=1X;DP=437;DPB=437;DPRA=0.82849;EPP=3.35316;EPPR=6.87324;GTI=3;LEN=1;MEANALT=1;MQM=59.9474;MQMR=59.8474;NS=60;NUMALT=1;ODDS=1.49932;PAIRED=0.964912;PAIREDR=0.978947;PAO=0;PQA=0;PQR=0;PRO=0;QA=2133;QR=14220;RO=380;RPL=24;RPP=6.09608;RPPR=6.87324;RPR=33;RUN=1;SAF=33;SAP=6.09608;SAR=24;SRF=198;SRP=4.47319;SRR=182;TYPE=snp;ANN=A|intron_variant|MOD…	GT:GQ:DP:DPR:RO:QR:AO:QA:GL	0/0:27.4707:4:4,0:4:156:0:0:0,-1.20412,-14.4159	0/1:23.7679:3:3,1:2:75:1:41:-3.19148,0,-6.21571	0/0:27.4707:4:4,0:4:158:0:0:0,-1.20412,-14.5987	1/1:0.383928:5:5,5:0:0:5:185:-17.0044,-1.50515,0	1/1:13.009:9:9,9:0:0:9:349:-31.7649,-2.70927,0	1/1:0.0928472:3:3,3:0:0:3:116:-10.8163,-0.90309,0	0/0:39.5119:8:8,0:8:308:0:0:0,-2.40824,-28.0775	0/0:54.5634:13:13,0:13:468:0:0:0,-3.91339,-42.4536	0/0:48.5428:11:11,0:11:425:0:0:0,-3.31133,-38.5999
GL896899.1	18480835	.	G	A	10143.9	.	AB=0.487047;ABP=3.29158;AC=11;AF=0.669492;AN=18;AO=331;CIGAR=1X;DP=498;DPB=498;DPRA=1.17818;EPP=4.119;EPPR=5.57421;GTI=0;LEN=1;MEANALT=1.02;MQM=59.9275;MQMR=59.8193;NS=59;NUMALT=1;ODDS=1.18519;PAIRED=0.960725;PAIREDR=0.963855;PAO=0;PQA=0;PQR=0;PRO=0;QA=12377;QR=6121;RO=166;RPL=157;RPP=4.90624;RPPR=3.48122;RPR=174;RUN=1;SAF=150;SAP=9.31479;SAR=181;SRF=78;SRP=4.31842;SRR=88;TYPE=snp;ANN=A|intron_va…	GT:GQ:DP:DPR:RO:QR:AO:QA:GL	0/1:95.1195:8:8,3:5:198:3:120:-8.77907,0,-15.7891	0/1:52.0717:5:5,3:2:72:3:116:-9.31163,0,-5.32917	0/1:70.2195:5:5,2:3:117:2:80:-6.08642,0,-9.40455	1/1:41.7573:11:11,11:0:0:11:428:-38.8729,-3.31133,0	1/1:14.6646:2:2,2:0:0:2:78:-7.40278,-0.60206,0	1/1:35.7367:9:9,9:0:0:9:353:-32.1299,-2.70927,0	0/1:125.723:13:13,8:5:180:8:303:-23.7107,0,-12.6376	0/1:88.3815:8:8,3:5:190:3:110:-7.8512,0,-15.0571	0/0:26.9262:9:9,0:9:343:0:0:0,-2.70927,-31.2247
GL896899.1	18488182	.	G	A	7707.87	.	AB=0.519481;ABP=3.51792;AC=9;AF=0.525;AN=18;AO=262;CIGAR=1X;DP=507;DPB=507;DPRA=0.842105;EPP=11.4973;EPPR=12.1234;GTI=0;LEN=1;MEANALT=1.02381;MQM=60;MQMR=60;NS=60;NUMALT=1;ODDS=0.329361;PAIRED=0.969466;PAIREDR=0.954918;PAO=0;PQA=0;PQR=0;PRO=0;QA=9611;QR=9140;RO=244;RPL=141;RPP=6.32553;RPPR=3.33068;RPR=121;RUN=1;SAF=122;SAP=5.69563;SAR=140;SRF=129;SRP=4.7546;SRR=115;TYPE=snp;ANN=A|intron_variant|M…	GT:GQ:DP:DPR:RO:QR:AO:QA:GL	0/1:36.949:4:4,1:3:96:1:41:-2.89045,0,-7.75028	0/1:142.802:14:14,7:7:256:7:255:-19.0834,0,-19.1761	0/0:21.4572:6:6,0:6:231:0:0:0,-1.80618,-21.1545	1/1:18.8415:5:5,5:0:0:5:181:-16.6425,-1.50515,0	1/1:24.8621:7:7,7:0:0:7:260:-23.7525,-2.10721,0	1/1:15.8312:4:4,4:0:0:4:150:-13.8642,-1.20412,0	0/0:21.4572:6:6,0:6:219:0:0:0,-1.80618,-20.0577	0/1:131.836:13:13,5:8:298:5:191:-13.642,0,-23.2586	0/0:33.4984:10:10,0:10:375:0:0:0,-3.0103,-34.096
GL896899.1	18489724	.	T	C	3335.47	.	AB=0.485549;ABP=3.3241;AC=7;AF=0.29661;AN=18;AO=129;CIGAR=1X;DP=446;DPB=446;DPRA=1.13162;EPP=5.04711;EPPR=9.59322;GTI=1;LEN=1;MEANALT=1;MQM=60;MQMR=60;NS=59;NUMALT=1;ODDS=0.169537;PAIRED=0.968992;PAIREDR=0.946372;PAO=0;PQA=0;PQR=0;PRO=0;QA=4816;QR=11749;RO=317;RPL=72;RPP=6.79775;RPPR=59.7357;RPR=57;RUN=1;SAF=48;SAP=21.3416;SAR=81;SRF=114;SRP=57.2697;SRR=203;TYPE=snp;ANN=C|intron_variant|MODIFIER|…	GT:GQ:DP:DPR:RO:QR:AO:QA:GL	0/1:87.6315:6:6,3:3:111:3:115:-8.9176,0,-8.54674	0/1:17.0609:5:5,1:4:158:1:35:-1.99348,0,-13.0948	0/1:37.042:3:3,2:1:40:2:76:-6.31158,0,-3.09259	0/0:28.8193:5:5,0:5:182:0:0:0,-1.50515,-16.7336	0/0:34.8399:7:7,0:7:236:0:0:0,-2.10721,-21.5591	0/0:25.809:4:4,0:4:152:0:0:0,-1.20412,-14.0496	0/1:130.805:10:10,5:5:175:5:191:-14.5457,0,-13.0739	0/1:131.878:10:10,5:5:173:5:199:-15.2775,0,-12.8941	1/1:30.9075:9:9,9:0:0:9:328:-29.8616,-2.70927,0
GL896899.1	18493250	.	G	T	10153.6	.	AB=0.511494;ABP=3.20998;AC=11;AF=0.677966;AN=18;AO=336;CIGAR=1X;DP=469;DPB=469;DPRA=1.78997;EPP=12.3425;EPPR=8.9043;GTI=2;LEN=1;MEANALT=1;MQM=59.881;MQMR=59.9098;NS=59;NUMALT=1;ODDS=0.59815;PAIRED=0.872024;PAIREDR=0.849624;PAO=0;PQA=0;PQR=0;PRO=0;QA=12296;QR=5055;RO=133;RPL=168;RPP=3.0103;RPPR=3.02663;RPR=168;RUN=1;SAF=173;SAP=3.65657;SAR=163;SRF=64;SRP=3.41847;SRR=69;TYPE=snp;ANN=T|intron_varian…	GT:GQ:DP:DPR:RO:QR:AO:QA:GL	0/1:124.137:8:8,4:4:161:4:155:-11.9156,0,-12.4672	0/1:56.5639:5:5,3:2:76:3:96:-7.44906,0,-5.70952	0/1:37.4626:8:8,6:2:64:6:206:-16.4572,0,-3.66652	1/1:28.8588:5:5,5:0:0:5:195:-17.9223,-1.50515,0	1/1:34.8794:7:7,7:0:0:7:261:-23.8422,-2.10721,0	1/1:25.8485:4:4,4:0:0:4:154:-14.2328,-1.20412,0	0/1:86.0448:6:6,3:3:111:3:112:-8.63904,0,-8.54524	0/1:20.6454:7:7,1:6:238:1:28:-0.692517,0,-19.6862	0/0:32.6029:11:11,0:11:418:0:0:0,-3.31133,-37.9659
GL896899.1	18494626	.	G	A	8596.2	.	AB=0.47561;ABP=3.8577;AC=9;AF=0.533333;AN=18;AO=289;CIGAR=1X;DP=554;DPB=554;DPRA=0.768131;EPP=6.98507;EPPR=8.57059;GTI=0;LEN=1;MEANALT=1.02273;MQM=60;MQMR=59.8409;NS=60;NUMALT=1;ODDS=1.65616;PAIRED=0.944637;PAIREDR=0.973485;PAO=0;PQA=0;PQR=0;PRO=0;QA=10618;QR=9873;RO=264;RPL=141;RPP=3.37847;RPPR=9.45891;RPR=148;RUN=1;SAF=134;SAP=6.32386;SAR=155;SRF=113;SRP=14.8876;SRR=151;TYPE=snp;ANN=A|intron_va…	GT:GQ:DP:DPR:RO:QR:AO:QA:GL	0/1:123.888:12:12,5:7:241:5:173:-12.2952,0,-18.3698	0/1:62.9568:5:5,2:3:107:2:79:-5.99209,0,-8.47622	0/0:30.5196:8:8,0:8:307:0:0:0,-2.40824,-27.9875	1/1:15.6864:4:4,4:0:0:4:145:-13.4026,-1.20412,0	1/1:24.7173:7:7,7:0:0:7:268:-24.4811,-2.10721,0	1/1:24.7173:7:7,7:0:0:7:239:-21.8338,-2.10721,0	0/0:24.499:6:6,0:6:234:0:0:0,-1.80618,-21.4288	0/1:92.5955:6:6,3:3:119:3:116:-9.00933,0,-9.28832	0/0:30.5196:8:8,0:8:286:0:0:0,-2.40824,-26.0824
GL896899.1	18494815	.	A	T	3887.02	.	AB=0.520737;ABP=3.82085;AC=7;AF=0.291667;AN=18;AO=149;CIGAR=1X;DP=493;DPB=493;DPRA=1.12687;EPP=3.72441;EPPR=33.9412;GTI=0;LEN=1;MEANALT=1;MQM=59.8926;MQMR=59.8256;NS=60;NUMALT=1;ODDS=0.8413;PAIRED=0.973154;PAIREDR=0.982558;PAO=0;PQA=0;PQR=0;PRO=0;QA=5535;QR=12794;RO=344;RPL=64;RPP=9.43728;RPPR=6.64625;RPR=85;RUN=1;SAF=68;SAP=5.47325;SAR=81;SRF=133;SRP=41.4151;SRR=211;TYPE=snp;ANN=T|intron_variant…	GT:GQ:DP:DPR:RO:QR:AO:QA:GL	0/1:127.352:10:10,5:5:170:5:186:-14.0896,0,-12.6205	0/1:47.0435:12:12,10:2:80:10:396:-32.3843,0,-3.97921	0/1:55.8599:5:5,2:3:118:2:81:-6.18058,0,-9.49643	0/0:22.9716:4:4,0:4:153:0:0:0,-1.20412,-14.1402	0/0:16.951:2:2,0:2:81:0:0:0,-0.60206,-7.68573	0/0:28.9922:6:6,0:6:236:0:0:0,-1.80618,-21.6109	0/1:66.406:5:5,3:2:81:3:116:-9.31163,0,-6.18058	0/1:52.8497:6:6,2:4:131:2:81:-5.87955,0,-10.3078	1/1:42.6059:13:13,13:0:0:13:493:-44.7105,-3.91339,0
GL896899.1	18497251	.	C	T	1160.41	.	AB=0.5;ABP=3.0103;AC=6;AF=0.155172;AN=18;AO=55;CIGAR=1X;DP=412;DPB=412;DPRA=0.873276;EPP=3.36563;EPPR=8.12573;GTI=3;LEN=1;MEANALT=1;MQM=60;MQMR=60;NS=58;NUMALT=1;ODDS=0.776073;PAIRED=0.945455;PAIREDR=0.92437;PAO=0;PQA=0;PQR=0;PRO=0;QA=1836;QR=12351;RO=357;RPL=30;RPP=3.99733;RPPR=6.22797;RPR=25;RUN=1;SAF=28;SAP=3.04978;SAR=27;SRF=172;SRP=4.03825;SRR=185;TYPE=snp;ANN=T|intron_variant|MODIFIER|MITF|…	GT:GQ:DP:DPR:RO:QR:AO:QA:GL	0/0:25.528:4:4,0:4:122:0:0:0,-1.20412,-11.2792	0/0:25.528:4:4,0:4:121:0:0:0,-1.20412,-11.1884	0/0:34.5589:7:7,0:7:250:0:0:0,-2.10721,-22.8457	1/1:0.186096:5:5,5:0:0:5:162:-14.8914,-1.50515,0	1/1:7.21339:5:5,5:0:0:5:182:-16.7336,-1.50515,0	1/1:0.0920512:4:4,4:0:0:4:129:-11.9271,-1.20412,0	0/0:37.5692:8:8,0:8:272:0:0:0,-2.40824,-24.8069	0/0:49.6104:12:12,0:12:424:0:0:0,-3.61236,-38.494	0/0:52.6207:13:13,0:13:442:0:0:0,-3.91339,-40.105
GL896899.1	18499922	.	CACC	T,C	10283.8	.	AB=0.539877,0.441718;ABP=5.2617,7.81951;AC=11,7;AF=0.686441,0.313559;AN=18;AO=278,118;CIGAR=1M3D1X,1M3D1M;DP=410;DPB=182.8;DPRA=1.39021,1.1625;EPP=3.04154,8.97265;EPPR=0;GTI=6;LEN=4,3;MEANALT=1.62,1.82143;MQM=60,60;MQMR=0;NS=59;NUMALT=2;ODDS=0.980818;PAIRED=0.992806,0.983051;PAIREDR=0;PAO=8.1,11.1;PQA=234.1,335.1;PQR=330.1;PRO=10.1;QA=8633,3970;QR=0;RO=0;RPL=141,49;RPP=3.13528,10.3712;RPPR=0;RPR=…	GT:GQ:DP:DPR:RO:QR:AO:QA:GL	1/2:44.1111:10:10,8,2:0:0:8,2:229,78:-24.9145,-6.80124,-4.393,-18.4822,0,-17.8802	1/2:27.4616:3:3,2,1:0:0:2,1:74,38:-9.54321,-3.49624,-2.89418,-6.42337,0,-6.12234	1/2:31.1737:5:5,2,3:0:0:2,3:59,114:-12.292,-9.72839,-6.97882,-4.99964,0,-1.98934	1/1:34.8069:3:3,3,0:0:0:3,0:76,0:-7.09231,-2.40824,0,-8.59746,-2.40824,-7.09231	1/1:16.7439:3:3,2,0:0:0:2,0:38,0:-3.51252,-0.60206,0,-3.51252,-0.60206,-3.51252	1/1:4.84476e-11:3:3,2,0:0:0:2,0:79,0:-7.13247,-0.60206,0,-7.13247,-0.60206,-7.13247	1/2:68.3918:11:11,4,6:0:0:4,6:131,209:-24.5621,-16.9991,-12.7846,-10.5705,0,-5.75398	1/2:66.1198:9:9,5,4:0:0:5,4:131,121:-18.7375,-9.98555,-6.97525,-10.5415,0,-7.83223	2/2:23.0131:6:6,0,6:0:0:0,6:0,201:-18.4178,-19.0199,-18.3673,-2.40824,-2.40824,0
GL896899.1	18500243	.	A	C	6851.07	.	AB=0.487013;ABP=3.23591;AC=9;AF=0.533333;AN=18;AO=232;CIGAR=1X;DP=463;DPB=463;DPRA=0.808905;EPP=3.16006;EPPR=3.77838;GTI=0;LEN=1;MEANALT=1;MQM=60;MQMR=60;NS=60;NUMALT=1;ODDS=0.338609;PAIRED=0.974138;PAIREDR=0.9869;PAO=0;PQA=0;PQR=0;PRO=0;QA=8638;QR=8487;RO=229;RPL=123;RPP=4.84482;RPPR=9.92298;RPR=109;RUN=1;SAF=125;SAP=6.04287;SAR=107;SRF=130;SRP=12.1229;SRR=99;TYPE=snp;ANN=C|intron_variant|MODIFI…	GT:GQ:DP:DPR:RO:QR:AO:QA:GL	0/1:130.794:12:12,6:6:206:6:219:-16.4486,0,-15.2608	0/1:54.7435:5:5,2:3:113:2:66:-4.76316,0,-9.03314	0/0:20.7975:4:4,0:4:151:0:0:0,-1.20412,-13.9552	1/1:15.8525:4:4,4:0:0:4:153:-14.1379,-1.20412,0	1/1:12.8422:3:3,3:0:0:3:115:-10.7241,-0.90309,0	1/1:27.8937:8:8,8:0:0:8:297:-27.0815,-2.40824,0	0/0:35.849:9:9,0:9:340:0:0:0,-2.70927,-30.9518	0/1:134.76:10:10,5:5:188:5:180:-13.536,0,-14.2721	0/0:53.9108:15:15,0:15:540:0:0:0,-4.51545,-48.9279
GL896899.1	18505450	.	CA	CG,TG	15186.2	.	AB=0.533679,0.466321;ABP=4.91174,4.91174;AC=10,8;AF=0.728814,0.271186;AN=18;AO=358,128;CIGAR=1M1X,2X;DP=486;DPB=495.5;DPRA=1.33466,1.14977;EPP=23.4149,4.09604;EPPR=0;GTI=0;LEN=1,2;MEANALT=1.37736,1.76923;MQM=59.7682,59.9219;MQMR=0;NS=59;NUMALT=2;ODDS=1.04877;PAIRED=0.949721,0.914062;PAIREDR=0;PAO=9,5.5;PQA=298.5,184;PQR=114.5;PRO=3.5;QA=13173,4813;QR=0;RO=0;RPL=172,66;RPP=4.19915,3.28173;RPPR=0;R…	GT:GQ:DP:DPR:RO:QR:AO:QA:GL	1/1:30.1208:6:6,6,0:0:0:6,0:223,0:-20.4237,-1.80618,0,-20.4237,-1.80618,-20.4237	1/2:28.5735:6:6,1,5:0:0:1,5:36,191:-18.9843,-16.0505,-15.7495,-3.29724,0,-1.79209	1/1:42.162:8:8,8,0:0:0:8,0:284,0:-25.8468,-3.0103,0,-26.5019,-3.0103,-25.8998	2/2:19.753:5:5,0,5:0:0:0,5:0,182:-16.6838,-17.3343,-16.7322,-2.10721,-2.10721,0	2/2:13.7324:5:5,0,5:0:0:0,5:0,189:-17.3736,-17.3736,-17.3736,-1.50515,-1.50515,0	2/2:7.71185:3:3,0,3:0:0:0,3:0,116:-10.8168,-10.8168,-10.8168,-0.90309,-0.90309,0	1/2:36.9863:7:7,5,2:0:0:5,2:175,72:-19.8095,-6.23466,-4.12745,-14.5858,0,-13.3816	1/1:51.1929:13:13,13,0:0:0:13,0:498,0:-45.1617,-3.91339,0,-45.1617,-3.91339,-45.1617	1/1:39.1517:9:9,9,0:0:0:9,0:325,0:-29.5917,-2.70927,0,-29.5917,-2.70927,-29.5917
GL896899.1	18505718	.	G	A	7680.4	.	AB=0.514925;ABP=3.26958;AC=9;AF=0.525;AN=18;AO=268;CIGAR=1X;DP=483;DPB=483;DPRA=1.02878;EPP=6.93191;EPPR=3.2628;GTI=1;LEN=1;MEANALT=1;MQM=59.9328;MQMR=59.907;NS=60;NUMALT=1;ODDS=0.726549;PAIRED=0.985075;PAIREDR=0.981395;PAO=0;PQA=0;PQR=0;PRO=0;QA=9518;QR=7864;RO=215;RPL=126;RPP=5.08454;RPPR=5.28277;RPR=142;RUN=1;SAF=131;SAP=3.30199;SAR=137;SRF=110;SRP=3.2628;SRR=105;TYPE=snp;ANN=A|intron_variant|…	GT:GQ:DP:DPR:RO:QR:AO:QA:GL	0/1:26.3031:6:6,5:1:35:5:167:-13.5482,0,-1.69245	0/1:61.3361:6:6,3:3:75:3:123:-9.65861,0,-5.19095	0/0:24.5792:7:7,0:7:259:0:0:0,-2.10721,-23.6591	1/1:11.7792:2:2,2:0:0:2:81:-7.68573,-0.60206,0	1/1:29.841:8:8,8:0:0:8:278:-25.3564,-2.40824,0	1/1:26.8307:7:7,7:0:0:7:262:-23.9365,-2.10721,0	0/0:30.5998:9:9,0:9:344:0:0:0,-2.70927,-31.3169	0/1:133.749:10:10,5:5:193:5:180:-13.5395,0,-14.729	0/0:24.5792:7:7,0:7:231:0:0:0,-2.10721,-21.1054
GL896899.1	18512346	.	G	GAGAA	2480.12	.	AB=0.403162;ABP=23.6178;AC=10;AF=0.596491;AN=16;AO=164;CIGAR=1M4I1M;DP=382;DPB=713;DPRA=1.74038;EPP=4.33437;EPPR=14.6317;GTI=5;LEN=4;MEANALT=1.03846;MQM=33.1098;MQMR=11.6806;NS=57;NUMALT=1;ODDS=0.105462;PAIRED=0.878049;PAIREDR=0.143519;PAO=3;PQA=17;PQR=17;PRO=3;QA=5659;QR=8031;RO=216;RPL=48;RPP=64.2352;RPPR=115.967;RPR=116;RUN=1;SAF=61;SAP=26.3669;SAR=103;SRF=146;SRP=61.0771;SRR=70;TYPE=ins;ANN=G…	GT:GQ:DP:DPR:RO:QR:AO:QA:GL	0/1:48.2856:6:6,2:4:146:2:73:-4.73197,0,-4.74147	0/1:36.9598:9:9,4:5:193:4:132:-7.9538,0,-3.40159	0/0:29.5683:3:3,0:3:120:0:0:0,-0.90309,-1.86414	1/1:25.5106:5:5,5:0:0:5:184:-12.7055,-1.50515,0	1/1:21.822:3:3,2:1:39:2:75:-6.55565,-0.703122,0	1/1:18.8138:3:3,2:1:40:2:75:-3.57297,-0.403184,0	.:.:.:.:.:.:.:.:.	0/1:56.305:13:13,4:9:328:4:128:-5.90766,0,-5.5575	0/1:26.8658:9:9,2:7:245:2:62:-2.54322,0,-4.32996
GL896899.1	18518722	.	AAGAGAG	AAGAG,A	5764.48	.	AB=0.571429,0.428571;ABP=3.94093,3.94093;AC=12,6;AF=0.793103,0.189655;AN=18;AO=193,30;CIGAR=1M2D21M,1M6D17M;DP=247;DPB=282.708;DPRA=1.74619,0.656053;EPP=32.2745,4.16842;EPPR=5.18177;GTI=9;LEN=2,6;MEANALT=1.58824,1.6;MQM=52.8964,50.9333;MQMR=7;NS=58;NUMALT=2;ODDS=0.37786;PAIRED=0.84456,0.866667;PAIREDR=0;PAO=36.6667,27.6667;PQA=1075.58,825.417;PQR=1095.08;PRO=37.6667;QA=6307,1034;QR=13;RO=1;RPL=40…	GT:GQ:DP:DPR:RO:QR:AO:QA:GL	1/1:29.2552:1:1,1,0:0:0:1,0:8,0:-0.799998,-1.50515,0,-2.00412,-1.50515,-0.799998	1/1:22.7563:4:4,2,1:0:0:2,1:57,39:-5.13447,-3.91339,0,-5.20647,-0.595906,-1.59411	1/1:50.3623:5:5,4,0:1:13:4,0:144,0:-12.4983,-3.29296,0,-15.2076,-3.61236,-12.9982	2/2:0.0104861:2:2,0,2:0:0:0,2:0,55:-4.93963,-4.93963,-4.93963,-0.60206,-0.60206,0	2/2:0.939831:2:2,0,2:0:0:0,2:0,69:-7.55626,-8.45935,-7.55626,-2.50887,-2.50887,0	2/2:9.43469:3:3,0,3:0:0:0,3:0,97:-8.74049,-10.5467,-8.74049,-2.70927,-2.70927,0	1/1:53.3726:10:10,9,0:0:0:9,0:295,0:-26.5761,-3.91339,0,-27.7802,-3.91339,-26.5761	1/1:35.3108:5:5,4,0:0:0:4,0:146,0:-13.3626,-2.10721,0,-14.2657,-2.10721,-13.3626	1/1:71.4344:6:6,5,0:0:0:5,0:171,0:-13.8969,-4.34682,0,-18.4123,-5.71957,-15.4979
GL896899.1	18522139	.	C	G	5608.52	.	AB=0.516949;ABP=3.59917;AC=9;AF=0.415254;AN=18;AO=209;CIGAR=1X;DP=579;DPB=579;DPRA=0.806098;EPP=6.76103;EPPR=6.39075;GTI=0;LEN=1;MEANALT=1;MQM=59.756;MQMR=59.9108;NS=59;NUMALT=1;ODDS=1.47142;PAIRED=0.598086;PAIREDR=0.664865;PAO=0;PQA=0;PQR=0;PRO=0;QA=7573;QR=13638;RO=370;RPL=120;RPP=12.9949;RPPR=22.7531;RPR=89;RUN=1;SAF=102;SAP=3.27005;SAR=107;SRF=179;SRP=3.85541;SRR=191;TYPE=snp;ANN=G|intron_var…	GT:GQ:DP:DPR:RO:QR:AO:QA:GL	0/0:27.0131:5:5,0:5:191:0:0:0,-1.50515,-17.5561	0/1:22.4935:4:4,1:3:114:1:37:-2.49371,0,-9.42736	0/1:116.67:8:8,4:4:160:4:153:-11.7288,0,-12.3752	1/1:25.1186:9:9,9:0:0:9:308:-28.0423,-2.70927,0	1/1:13.0774:5:5,5:0:0:5:187:-17.1895,-1.50515,0	1/1:37.1598:13:13,13:0:0:13:493:-44.7078,-3.91339,0	0/0:57.1161:15:15,0:15:568:0:0:0,-4.51545,-51.452	0/1:160.002:14:14,7:7:248:7:263:-19.8108,0,-18.4466	0/0:45.0749:11:11,0:11:400:0:0:0,-3.31133,-36.3372
GL896899.1	18533951	.	TAAG	T	6056.37	.	AB=0.464088;ABP=5.03781;AC=10;AF=0.605263;AN=16;AO=228;CIGAR=1M3D4M;DP=413;DPB=360.75;DPRA=1.00768;EPP=3.0484;EPPR=3.0223;GTI=0;LEN=3;MEANALT=1.06383;MQM=59.8158;MQMR=60;NS=57;NUMALT=1;ODDS=0.610981;PAIRED=0.960526;PAIREDR=0.983425;PAO=23;PQA=638;PQR=1348;PRO=43;QA=8087;QR=6821;RO=181;RPL=128;RPP=10.4771;RPPR=3.59816;RPR=100;RUN=1;SAF=123;SAP=6.09608;SAR=105;SRF=91;SRP=3.0223;SRR=90;TYPE=del;ANN=…	GT:GQ:DP:DPR:RO:QR:AO:QA:GL	.:.:.:.:.:.:.:.:.	0/1:25.7504:3:3,1:2:81:1:39:-1.78935,0,-5.57852	0/1:21.9547:7:7,7:0:0:7:249:-20.3388,0,-1.58744	1/1:15.5127:3:3,3:0:0:3:109:-10.1662,-0.90309,0	1/1:36.5848:6:6,6:0:0:6:230:-21.0648,-3.0103,0	1/1:21.5333:5:5,5:0:0:5:191:-17.5574,-1.50515,0	0/1:24.4725:5:5,1:4:149:1:35:-1.69245,0,-15.1098	0/1:90.5129:8:8,3:5:185:3:113:-8.12778,0,-14.5979	0/0:44.8192:9:9,0:9:332:0:0:0,-3.91339,-30.2273
GL896899.1	18540712	.	C	T	4509.86	.	AB=0.460526;ABP=5.06748;AC=9;AF=0.62069;AN=16;AO=199;CIGAR=1X;DP=342;DPB=342;DPRA=1.41456;EPP=4.33064;EPPR=5.24381;GTI=1;LEN=1;MEANALT=1.06667;MQM=58.5729;MQMR=57.7214;NS=58;NUMALT=1;ODDS=0.445135;PAIRED=0.98995;PAIREDR=0.978571;PAO=0;PQA=0;PQR=0;PRO=0;QA=6261;QR=4672;RO=140;RPL=156;RPP=142.345;RPPR=51.6513;RPR=43;RUN=1;SAF=105;SAP=4.33064;SAR=94;SRF=84;SRP=15.1705;SRR=56;TYPE=snp;ANN=T|intron_va…	GT:GQ:DP:DPR:RO:QR:AO:QA:GL	0/0:10.6989:2:2,0:2:75:0:0:0,-0.60206,-7.11959	0/1:60.451:5:5,3:2:75:3:109:-8.66054,0,-5.61495	.:.:.:.:.:.:.:.:.	1/1:20.0592:4:4,4:0:0:4:106:-9.79697,-1.20412,0	1/1:20.0592:4:4,4:0:0:4:149:-13.771,-1.20412,0	1/1:14.0227:2:2,2:0:0:2:25:-2.37497,-0.60206,0	0/1:36.2515:3:3,1:2:81:1:34:-2.49582,0,-6.78264	0/1:55.189:8:8,2:6:205:2:67:-3.95384,0,-16.3263	0/0:28.7607:8:8,0:8:291:0:0:0,-2.40824,-26.5376
GL896899.1	18583639	.	C	T	5305.73	.	AB=0.55102;ABP=7.44188;AC=9;AF=0.396552;AN=18;AO=193;CIGAR=1X;DP=487;DPB=487;DPRA=0.967368;EPP=6.26188;EPPR=8.41304;GTI=0;LEN=1;MEANALT=1.02857;MQM=60;MQMR=60;NS=58;NUMALT=1;ODDS=1.55954;PAIRED=0.994819;PAIREDR=0.969283;PAO=0;PQA=0;PQR=0;PRO=0;QA=7072;QR=10939;RO=293;RPL=102;RPP=4.37169;RPPR=3.01771;RPR=91;RUN=1;SAF=101;SAP=3.92164;SAR=92;SRF=160;SRP=8.41304;SRR=133;TYPE=snp;ANN=T|intron_variant|…	GT:GQ:DP:DPR:RO:QR:AO:QA:GL	0/0:15.8451:3:3,0:3:119:0:0:0,-0.90309,-11.0945	0/1:56.5725:6:6,2:4:149:2:79:-5.69106,0,-11.9671	0/1:99.4237:9:9,4:4:131:4:148:-11.1314,0,-9.57115	1/1:13.2622:4:4,4:0:0:4:149:-13.7722,-1.20412,0	1/1:13.2622:4:4,4:0:0:4:134:-12.3848,-1.20412,0	1/1:31.324:10:10,10:0:0:10:377:-34.2715,-3.0103,0	0/0:42.9378:12:12,0:12:464:0:0:0,-3.61236,-42.1068	0/1:93.1737:8:8,5:3:118:5:192:-15.2398,0,-8.59334	0/0:33.9069:9:9,0:9:322:0:0:0,-2.70927,-29.3157
GL896899.1	18587320	.	T	C	1600.16	.	AB=0.473684;ABP=3.35316;AC=7;AF=0.169492;AN=18;AO=65;CIGAR=1X;DP=478;DPB=478;DPRA=0.797277;EPP=3.31097;EPPR=6.29643;GTI=4;LEN=1;MEANALT=1;MQM=60;MQMR=60;NS=59;NUMALT=1;ODDS=1.10788;PAIRED=0.984615;PAIREDR=0.978208;PAO=0;PQA=0;PQR=0;PRO=0;QA=2358;QR=15305;RO=413;RPL=31;RPP=3.31097;RPPR=5.79168;RPR=34;RUN=1;SAF=27;SAP=7.05258;SAR=38;SRF=199;SRP=4.19331;SRR=214;TYPE=snp;ANN=C|intron_variant|MODIFIER…	GT:GQ:DP:DPR:RO:QR:AO:QA:GL	0/0:40.4915:8:8,0:8:291:0:0:0,-2.40824,-26.5375	0/1:77.5793:7:7,3:4:150:3:116:-8.70981,0,-11.7565	0/0:31.4606:5:5,0:5:187:0:0:0,-1.50515,-17.1889	1/1:0.660562:4:4,4:0:0:4:153:-14.1386,-1.20412,0	1/1:0.660562:4:4,4:0:0:4:137:-12.667,-1.20412,0	1/1:0.317734:3:3,3:0:0:3:117:-10.9086,-0.90309,0	0/0:61.5636:15:15,0:15:568:0:0:0,-4.51545,-51.457	0/0:28.4503:4:4,0:4:148:0:0:0,-1.20412,-13.6789	0/0:43.5018:9:9,0:9:317:0:0:0,-2.70927,-28.8665
GL896899.1	18597615	.	G	T	4592.94	.	AB=0.49697;ABP=3.02346;AC=12;AF=0.594828;AN=18;AO=192;CIGAR=1X;DP=327;DPB=327;DPRA=1.639;EPP=21.1059;EPPR=3.79846;GTI=0;LEN=1;MEANALT=1;MQM=45.1771;MQMR=50.1111;NS=58;NUMALT=1;ODDS=0.0539527;PAIRED=1;PAIREDR=0.977778;PAO=0;PQA=0;PQR=0;PRO=0;QA=6515;QR=4777;RO=135;RPL=117;RPP=22.9607;RPPR=4.95658;RPR=75;RUN=1;SAF=113;SAP=16.0844;SAR=79;SRF=81;SRP=14.7363;SRR=54;TYPE=snp;ANN=T|intron_variant|MODIFI…	GT:GQ:DP:DPR:RO:QR:AO:QA:GL	0/1:31.5876:6:6,5:1:41:5:168:-13.0567,0,-2.26725	0/1:31.2505:5:5,4:1:41:4:140:-11.4023,0,-2.34096	0/1:31.7275:2:2,1:1:33:1:31:-2.44648,0,-2.69707	1/1:17.9142:2:2,2:0:0:2:68:-6.45188,-0.60206,0	1/1:29.9554:6:6,6:0:0:6:188:-17.0201,-1.80618,0	1/1:20.9245:3:3,3:0:0:3:94:-8.65976,-0.90309,0	0/1:88.0259:10:10,4:6:226:4:120:-8.0514,0,-17.3129	0/1:93.1426:10:10,5:5:148:5:152:-8.23222,0,-9.19645	0/1:124.792:10:10,4:6:202:4:151:-10.6153,0,-15.3878
GL896899.1	18600714	.	A	G	13020.1	.	AB=0.643836;ABP=16.1284;AC=11;AF=0.825;AN=18;AO=400;CIGAR=1X;DP=476;DPB=476;DPRA=0.946667;EPP=4.07432;EPPR=3.46745;GTI=2;LEN=1;MEANALT=1;MQM=60;MQMR=59.9605;NS=60;NUMALT=1;ODDS=0.0658549;PAIRED=0.9775;PAIREDR=0.921053;PAO=0;PQA=0;PQR=0;PRO=0;QA=15003;QR=2689;RO=76;RPL=216;RPP=8.56927;RPPR=3.0103;RPR=184;RUN=1;SAF=177;SAP=14.4974;SAR=223;SRF=42;SRP=4.83891;SRR=34;TYPE=snp;ANN=G|intron_variant|MODI…	GT:GQ:DP:DPR:RO:QR:AO:QA:GL	1/1:35.0133:7:7,7:0:0:7:278:-25.3902,-2.10721,0	0/1:113.274:7:7,3:4:158:3:116:-8.70907,0,-12.4931	1/1:35.0133:7:7,7:0:0:7:275:-25.1137,-2.10721,0	0/0:12.2361:8:8,0:8:288:0:0:0,-2.40824,-26.2655	0/0:0.606646:6:6,0:6:207:0:0:0,-1.80618,-18.9605	0/0:0.143904:4:4,0:4:135:0:0:0,-1.20412,-12.4798	1/1:44.0442:10:10,10:0:0:10:368:-33.4621,-3.0103,0	1/1:28.9927:5:5,5:0:0:5:190:-17.4655,-1.50515,0	1/1:28.9927:5:5,5:0:0:5:166:-15.2613,-1.50515,0
GL896899.1	18601094	.	A	G	2061.42	.	AB=0.413462;ABP=9.77527;AC=7;AF=0.228814;AN=18;AO=83;CIGAR=1X;DP=510;DPB=510;DPRA=0.767213;EPP=3.24576;EPPR=4.66184;GTI=4;LEN=1;MEANALT=1;MQM=60;MQMR=60;NS=59;NUMALT=1;ODDS=0.06711;PAIRED=0.963855;PAIREDR=0.974178;PAO=0;PQA=0;PQR=0;PRO=0;QA=3087;QR=15844;RO=426;RPL=47;RPP=6.17594;RPPR=5.47742;RPR=36;RUN=1;SAF=47;SAP=6.17594;SAR=36;SRF=230;SRP=8.90284;SRR=196;TYPE=snp;ANN=G|intron_variant|MODIFIER…	GT:GQ:DP:DPR:RO:QR:AO:QA:GL	0/0:38.2848:6:6,0:6:233:0:0:0,-1.80618,-21.3382	0/1:106.519:8:8,5:3:114:5:191:-15.1495,0,-8.22324	0/0:32.2642:4:4,0:4:150:0:0:0,-1.20412,-13.862	1/1:10.0124:7:7,7:0:0:7:253:-23.1123,-2.10721,0	1/1:10.0124:7:7,7:0:0:7:252:-23.0258,-2.10721,0	1/1:7.00208:6:6,6:0:0:6:227:-20.7911,-1.80618,0	0/0:74.4084:18:18,0:18:679:0:0:0,-5.41854,-61.4371	0/0:50.326:10:10,0:10:387:0:0:0,-3.0103,-35.1836	0/0:53.3363:11:11,0:11:412:0:0:0,-3.31133,-37.4251
GL896899.1	18606841	.	GAGAGG	T,G	6373.63	.	AB=0.555556,0.444444;ABP=3.49285,3.49285;AC=9,7;AF=0.818182,0.181818;AN=16;AO=161,40;CIGAR=1M5D1X,1M5D1M;DP=201;DPB=80.8571;DPRA=0.970213,1.15696;EPP=3.02379,3.87889;EPPR=0;GTI=6;LEN=6,5;MEANALT=1.10638,1.38462;MQM=59.8696,59.35;MQMR=0;NS=55;NUMALT=2;ODDS=0.163357;PAIRED=0.981366,0.95;PAIREDR=0;PAO=49,44.5;PQA=1729.33,1588.33;PQR=1588.33;PRO=44.5;QA=5817,1355;QR=0;RO=0;RPL=70,16;RPP=8.95825,6.484…	GT:GQ:DP:DPR:RO:QR:AO:QA:GL	1/1:56.6322:5:5,5,0:0:0:5,0:174,0:-16.0004,-4.21442,0,-18.7097,-4.21442,-16.0004	1/2:57.6354:4:4,2,2:0:0:2,2:69,79:-12.4753,-6.89518,-6.29312,-5.94983,0,-5.34777	1/1:29.5395:2:2,2,0:0:0:2,0:74,0:-7.02486,-1.50515,0,-7.92795,-1.50515,-7.02486	2/2:0.843272:3:3,0,3:0:0:0,3:0,93:-8.67171,-9.27377,-8.63107,-1.50515,-1.50515,0	2/2:0.843272:5:5,0,5:0:0:0,5:0,184:-16.9159,-16.9159,-16.9159,-1.50515,-1.50515,0	2/2:0.401201:4:4,0,4:0:0:0,4:0,141:-13.0342,-13.0342,-13.0342,-1.20412,-1.20412,0	1/1:68.6734:6:6,6,0:0:0:6,0:224,0:-20.5188,-5.41854,0,-24.1312,-5.41854,-20.5188	.:.:.:.:.:.:.:.:.	1/1:32.5498:2:2,2,0:0:0:2,0:79,0:-10.2585,-1.80618,0,-11.1616,-1.80618,-10.2585
GL896899.1	18607025	.	A	C	1992.63	.	AB=0.465116;ABP=3.91929;AC=7;AF=0.191667;AN=18;AO=76;CIGAR=1X;DP=504;DPB=504;DPRA=0.807823;EPP=4.03889;EPPR=4.47999;GTI=3;LEN=1;MEANALT=1;MQM=59.8553;MQMR=59.8642;NS=60;NUMALT=1;ODDS=0.333894;PAIRED=0.921053;PAIREDR=0.974239;PAO=0;PQA=0;PQR=0;PRO=0;QA=2915;QR=15923;RO=427;RPL=37;RPP=3.12459;RPPR=4.15452;RPR=39;RUN=1;SAF=30;SAP=10.3247;SAR=46;SRF=219;SRP=3.62564;SRR=208;TYPE=snp;ANN=C|intron_varia…	GT:GQ:DP:DPR:RO:QR:AO:QA:GL	0/0:23.3898:2:2,0:2:79:0:0:0,-0.60206,-7.49724	0/1:54.584:5:5,2:3:114:2:81:-6.18058,0,-9.12407	0/0:29.4104:4:4,0:4:138:0:0:0,-1.20412,-12.7558	1/1:16.4953:8:8,8:0:0:8:299:-27.2426,-2.40824,0	1/1:1.34799:5:5,5:0:0:5:194:-17.8309,-1.50515,0	1/1:0.299829:3:3,3:0:0:3:112:-10.4452,-0.90309,0	0/0:56.5031:13:13,0:13:501:0:0:0,-3.91339,-45.4324	0/0:47.4722:10:10,0:10:347:0:0:0,-3.0103,-31.5515	0/0:44.4619:9:9,0:9:345:0:0:0,-2.70927,-31.406
GL896899.1	18614875	.	T	C	5056.77	.	AB=0.476987;ABP=4.10966;AC=7;AF=0.433333;AN=18;AO=184;CIGAR=1X;DP=418;DPB=418;DPRA=1.52646;EPP=6.03148;EPPR=4.34659;GTI=0;LEN=1;MEANALT=1;MQM=59.9293;MQMR=59.8632;NS=60;NUMALT=1;ODDS=1.2132;PAIRED=0.978261;PAIREDR=0.982906;PAO=0;PQA=0;PQR=0;PRO=0;QA=6954;QR=8729;RO=234;RPL=104;RPP=9.80795;RPPR=4.34659;RPR=80;RUN=1;SAF=78;SAP=12.2627;SAR=106;SRF=98;SRP=16.4103;SRR=136;TYPE=snp;ANN=C|intron_variant…	GT:GQ:DP:DPR:RO:QR:AO:QA:GL	0/1:33.4092:3:3,2:1:40:2:64:-5.17464,0,-3.09259	0/1:51.7428:4:4,2:2:69:2:69:-5.34816,0,-5.34777	0/1:105.504:10:10,6:4:145:6:228:-17.8724,0,-10.3944	0/0:29.6015:7:7,0:7:267:0:0:0,-2.10721,-24.3906	0/0:29.6015:7:7,0:7:269:0:0:0,-2.10721,-24.5724	0/0:23.5809:5:5,0:5:187:0:0:0,-1.50515,-17.1902	0/1:109.335:10:10,4:6:236:4:152:-11.0378,0,-18.6007	0/1:77.2184:9:9,3:6:235:3:111:-7.64422,0,-18.8096	1/1:15.3728:3:3,3:0:0:3:115:-10.7249,-0.90309,0
GL896899.1	18615452	.	A	AATTTTGT	6820.13	.	AB=0.737643;ABP=132.019;AC=12;AF=0.686441;AN=18;AO=265;CIGAR=1M7I1M;DP=340;DPB=1275;DPRA=5.84483;EPP=3.08405;EPPR=57.2971;GTI=16;LEN=7;MEANALT=1.17241;MQM=60;MQMR=60;NS=59;NUMALT=1;ODDS=0.80508;PAIRED=0.984906;PAIREDR=0.90625;PAO=4;PQA=35;PQR=35;PRO=4;QA=8981;QR=2187;RO=64;RPL=116;RPP=11.9338;RPPR=133.434;RPR=149;RUN=1;SAF=188;SAP=103.971;SAR=77;SRF=53;SRP=62.8615;SRR=11;TYPE=ins;ANN=AATTTTGT|int…	GT:GQ:DP:DPR:RO:QR:AO:QA:GL	0/1:0.0828042:7:7,6:1:35:6:218:-17.8643,0,-1.39142	0/1:62.4826:8:8,5:3:109:5:185:-14.5997,0,-7.75933	0/1:16.6349:2:2,1:1:36:1:40:-3.39362,0,-2.99621	1/1:34.8035:3:3,3:0:0:3:83:-7.74102,-0.90309,0	1/1:31.7932:2:2,2:0:0:2:79:-7.49763,-0.60206,0	1/1:34.8035:3:3,3:0:0:3:99:-9.23459,-0.90309,0	0/1:13.4322:12:12,10:2:72:10:351:-28.3106,0,-3.22436	0/1:32.849:18:18,14:3:110:14:473:-37.4301,0,-4.79597	0/1:23.1469:4:4,3:1:39:3:95:-7.65677,0,-2.69244
GL896899.1	18617490	.	TG	CG,CT	13289.4	.	AB=0.5375,0.4625;ABP=5.94179,5.94179;AC=10,8;AF=0.627119,0.372881;AN=18;AO=277,157;CIGAR=1X1M,2X;DP=434;DPB=439.5;DPRA=1.16368,1.09012;EPP=6.46741,3.68802;EPPR=0;GTI=1;LEN=1,2;MEANALT=1.59615,1.81579;MQM=60,59.949;MQMR=0;NS=59;NUMALT=2;ODDS=0.216085;PAIRED=0.971119,0.968153;PAIREDR=0;PAO=4.5,4;PQA=61.5,122.5;PQR=0;PRO=2.5;QA=10294,5765;QR=0;RO=0;RPL=127,83;RPP=7.15726,4.13061;RPPR=0;RPR=150,74;RU…	GT:GQ:DP:DPR:RO:QR:AO:QA:GL	1/1:37.8186:8:8,8,0:0:0:8,0:308,0:-28.0774,-2.40824,0,-28.0774,-2.40824,-28.0774	1/2:27.7391:4:4,1,3:0:0:1,3:41,116:-13.3023,-9.91242,-9.61139,-3.79354,0,-2.89045	1/1:31.798:6:6,6,0:0:0:6,0:233,0:-21.3376,-1.80618,0,-21.3376,-1.80618,-21.3376	2/2:18.2551:3:3,0,3:0:0:0,3:0,115:-10.7249,-10.7249,-10.7249,-0.90309,-0.90309,0	2/2:27.286:6:6,0,6:0:0:0,6:0,235:-21.5202,-21.5202,-21.5202,-1.80618,-1.80618,0	2/2:21.2654:4:4,0,4:0:0:0,4:0,154:-14.2318,-14.2318,-14.2318,-1.20412,-1.20412,0	1/2:119.409:10:10,4,6:0:0:4,6:162,227:-32.3536,-18.9849,-17.7807,-13.7626,0,-11.9564	1/1:31.798:6:6,6,0:0:0:6,0:212,0:-19.4208,-1.80618,0,-19.4208,-1.80618,-19.4208	1/1:28.7877:5:5,5,0:0:0:5,0:191,0:-17.5563,-1.50515,0,-17.5563,-1.50515,-17.5563
GL896899.1	18617603	.	C	A	2102.61	.	AB=0.547945;ABP=4.46786;AC=7;AF=0.183333;AN=18;AO=83;CIGAR=1X;DP=523;DPB=523;DPRA=0.900381;EPP=3.24576;EPPR=3.08926;GTI=4;LEN=1;MEANALT=1;MQM=60;MQMR=59.9455;NS=60;NUMALT=1;ODDS=0.599423;PAIRED=0.963855;PAIREDR=0.968182;PAO=0;PQA=0;PQR=0;PRO=0;QA=3003;QR=16319;RO=440;RPL=37;RPP=5.12945;RPPR=3.97759;RPR=46;RUN=1;SAF=42;SAP=3.03646;SAR=41;SRF=223;SRP=3.18797;SRR=217;TYPE=snp;ANN=A|intron_variant|MO…	GT:GQ:DP:DPR:RO:QR:AO:QA:GL	0/0:44.1105:10:10,0:10:377:0:0:0,-3.0103,-34.2792	0/1:43.6972:5:5,4:1:37:4:160:-13.2783,0,-2.19268	0/0:29.059:5:5,0:5:154:0:0:0,-1.50515,-14.1574	1/1:12.608:7:7,7:0:0:7:220:-20.098,-2.10721,0	1/1:1.00709:5:5,5:0:0:5:197:-18.1046,-1.50515,0	1/1:0.474417:4:4,4:0:0:4:162:-14.967,-1.20412,0	0/0:68.1929:18:18,0:18:675:0:0:0,-5.41854,-61.0743	0/0:50.1311:12:12,0:12:443:0:0:0,-3.61236,-40.2073	0/0:56.1517:14:14,0:14:505:0:0:0,-4.21442,-45.7771
GL896899.1	18624346	.	C	G	6030.41	.	AB=0.484277;ABP=3.69315;AC=9;AF=0.40678;AN=18;AO=227;CIGAR=1X;DP=565;DPB=565;DPRA=1.33613;EPP=7.22889;EPPR=8.79233;GTI=0;LEN=1;MEANALT=1;MQM=59.8767;MQMR=59.9408;NS=59;NUMALT=1;ODDS=1.10576;PAIRED=0.973568;PAIREDR=0.982249;PAO=0;PQA=0;PQR=0;PRO=0;QA=8296;QR=12508;RO=338;RPL=125;RPP=8.07069;RPPR=3.036;RPR=102;RUN=1;SAF=110;SAP=3.47903;SAR=117;SRF=170;SRP=3.036;SRR=168;TYPE=snp;ANN=G|intron_variant…	GT:GQ:DP:DPR:RO:QR:AO:QA:GL	0/0:12.985:1:1,0:1:41:0:0:0,-0.30103,-4.09457	0/1:56.8538:5:5,2:3:118:2:79:-5.99209,0,-9.49774	0/1:96.1588:11:11,4:7:269:4:145:-9.99997,0,-21.2606	1/1:11.113:2:2,2:0:0:2:78:-7.40278,-0.60206,0	1/1:20.1439:5:5,5:0:0:5:174:-15.9984,-1.50515,0	1/1:26.1645:7:7,7:0:0:7:273:-24.9345,-2.10721,0	0/1:125.139:16:16,6:10:379:6:194:-12.9521,0,-29.6432	0/0:28.0372:6:6,0:6:222:0:0:0,-1.80618,-20.3344	0/0:43.0887:11:11,0:11:380:0:0:0,-3.31133,-34.5197
GL896899.1	18625578	.	G	A	1320.67	.	AB=0.460317;ABP=3.872;AC=7;AF=0.177966;AN=18;AO=58;CIGAR=1X;DP=453;DPB=453;DPRA=1.33045;EPP=5.40641;EPPR=8.65392;GTI=5;LEN=1;MEANALT=1;MQM=59.7069;MQMR=60;NS=59;NUMALT=1;ODDS=0.38649;PAIRED=0.982759;PAIREDR=0.961929;PAO=0;PQA=0;PQR=0;PRO=0;QA=2121;QR=14313;RO=394;RPL=24;RPP=6.75422;RPPR=3.03235;RPR=34;RUN=1;SAF=35;SAP=8.40154;SAR=23;SRF=199;SRP=3.09848;SRR=195;TYPE=snp;ANN=A|intron_variant|MODIFI…	GT:GQ:DP:DPR:RO:QR:AO:QA:GL	0/0:34.3089:5:5,0:5:187:0:0:0,-1.50515,-17.1911	0/1:50.9429:4:4,2:2:76:2:72:-5.63252,0,-6.00942	0/0:43.3398:8:8,0:8:305:0:0:0,-2.40824,-27.8064	1/1:0.330285:4:4,4:0:0:4:147:-13.5867,-1.20412,0	1/1:10.8393:6:6,6:0:0:6:200:-18.3173,-1.80618,0	1/1:0.687771:5:5,5:0:0:5:183:-16.8196,-1.50515,0	0/0:49.3604:10:10,0:10:356:0:0:0,-3.0103,-32.3716	0/0:49.3604:10:10,0:10:359:0:0:0,-3.0103,-32.6491	0/0:43.3398:8:8,0:8:306:0:0:0,-2.40824,-27.8985
GL896899.1	18628872	.	GAAG	GAAA,GAAAAA,GAAAA,AAAA	3056.88	.	AB=0.52,0.371429,0.458333,0.176471;ABP=3.18402,8.03571,3.73412,18.4661;AC=8,5,1,2;AF=0.381818,0.218182,0.145455,0.254545;AN=16;AO=78,58,50,9;CIGAR=3M1X,1M2I2M1X,1M1I2M1X,1X2M1X;DP=197;DPB=325.75;DPRA=1.85397,1.41259,2.62812,1.43363;EPP=7.01917,12.5947,3.70517,3.25157;EPPR=0;GTI=10;LEN=1,6,5,4;MEANALT=1.82857,1.92308,2.3,2.125;MQM=60,60,60,60;MQMR=0;NS=55;NUMALT=4;ODDS=98.3054;PAIRED=0.987179,1,1,…	GT:GQ:DP:DPR:RO:QR:AO:QA:GL	1/2:136.161:2:2,1,1,0,0:0:0:1,1,0,0:40,7,0,0:-3.85883,-0.398968,-0.0979383,-3.69465,0,-3.39362,-3.85883,-0.398968,-3.69465,-3.85883,-3.85883,-0.398968,-3.69465,-3.85883,-3.85883	4/4:-0:1:1,1,0,0,0:0:0:1,0,0,0:35,0,0,0:-5.72574,-6.1405,-2.22711,-9.3381,-6.1405,-5.72574,-9.3381,-6.1405,-9.3381,-5.72574,-9.3381,-6.1405,-9.3381,-9.3381,0	2/2:136.161:4:4,0,4,0,0:0:0:0,4,0,0:0,119,0,0:-11.0026,-14.615,-11.0026,-4.81648,-4.81648,0,-14.615,-14.615,-4.81648,-11.0026,-14.615,-14.615,-4.81648,-14.615,-5.16327	1/1:136.161:4:4,3,0,0,1:0:0:3,0,0,1:111,0,0,8:-10.1999,-2.10721,0,-11.4041,-2.10721,-10.1999,-11.4041,-2.10721,-11.4041,-10.1999,-11.0575,-1.60824,-11.0575,-11.0575,-7.61023	1/1:136.161:2:2,2,0,0,0:0:0:2,0,0,0:75,0,0,0:-7.12034,-1.80618,0,-8.32446,-1.80618,-7.12034,-8.32446,-1.80618,-8.32446,-7.12034,-8.32446,-1.80618,-8.32446,-8.32446,-5.18665	1/1:136.161:4:4,4,0,0,0:0:0:4,0,0,0:153,0,0,0:-14.1416,-2.40824,0,-15.3457,-2.40824,-14.1416,-15.3457,-2.40824,-15.3457,-14.1416,-15.3457,-2.40824,-15.3457,-15.3457,-12.1956	1/2:136.161:3:3,1,2,0,0:0:0:1,2,0,0:39,78,0,0:-8.80249,-6.80072,-5.29557,-3.59553,0,-1.78935,-10.0066,-6.80072,-3.59553,-8.80249,-10.0066,-6.80072,-3.59553,-10.0066,-6.86047	.:.:.:.:.:.:.:.:.	2/3:136.161:4:4,0,2,2,0:0:0:0,2,2,0:0,57,52,0:-8.87645,-8.87645,-8.87645,-4.33688,-4.33688,-3.73482,-4.81201,-4.81201,0,-4.20995,-8.87645,-8.87645,-4.33688,-4.81201,-8.87645
GL896899.1	18635719	.	G	A	1002.8	.	AB=0.5;ABP=3.0103;AC=7;AF=0.110169;AN=18;AO=41;CIGAR=1X;DP=507;DPB=507;DPRA=1.34804;EPP=5.60547;EPPR=7.78195;GTI=4;LEN=1;MEANALT=1;MQM=60;MQMR=60;NS=59;NUMALT=1;ODDS=0.0836249;PAIRED=1;PAIREDR=0.967811;PAO=0;PQA=0;PQR=0;PRO=0;QA=1530;QR=17685;RO=466;RPL=21;RPP=3.06326;RPPR=4.87422;RPR=20;RUN=1;SAF=20;SAP=3.06326;SAR=21;SRF=204;SRP=18.6859;SRR=262;TYPE=snp;ANN=A|intron_variant|MODIFIER|MITF|ENSMPU…	GT:GQ:DP:DPR:RO:QR:AO:QA:GL	0/0:33.452:5:5,0:5:180:0:0:0,-1.50515,-16.5482	0/1:66.4616:8:8,3:5:184:3:107:-7.57384,0,-14.5061	0/0:54.5241:12:12,0:12:449:0:0:0,-3.61236,-40.7473	1/1:0.0417486:4:4,4:0:0:4:120:-11.0936,-1.20412,0	1/1:0.0839025:5:5,5:0:0:5:199:-18.2887,-1.50515,0	1/1:0.0103996:2:2,2:0:0:2:71:-6.74038,-0.60206,0	0/0:48.5035:10:10,0:10:379:0:0:0,-3.0103,-34.4599	0/0:45.4932:9:9,0:9:347:0:0:0,-2.70927,-31.5846	0/0:48.5035:10:10,0:10:361:0:0:0,-3.0103,-32.8277
GL896899.1	18651844	.	C	T	1518.56	.	AB=0.522388;ABP=3.30199;AC=7;AF=0.166667;AN=18;AO=62;CIGAR=1X;DP=505;DPB=505;DPRA=0.751477;EPP=3.15039;EPPR=4.4269;GTI=4;LEN=1;MEANALT=1;MQM=60;MQMR=60;NS=60;NUMALT=1;ODDS=0.885701;PAIRED=0.983871;PAIREDR=0.993228;PAO=0;PQA=0;PQR=0;PRO=0;QA=2300;QR=16315;RO=443;RPL=26;RPP=6.51267;RPPR=5.17197;RPR=36;RUN=1;SAF=38;SAP=9.87495;SAR=24;SRF=244;SRP=12.9363;SRR=199;TYPE=snp;ANN=T|intron_variant|MODIFIER…	GT:GQ:DP:DPR:RO:QR:AO:QA:GL	0/0:47.7853:10:10,0:10:367:0:0:0,-3.0103,-33.3741	0/1:25.9722:2:2,1:1:34:1:39:-3.2945,0,-2.79685	0/0:35.7441:6:6,0:6:202:0:0:0,-1.80618,-18.5049	1/1:0.953162:5:5,5:0:0:5:191:-17.555,-1.50515,0	1/1:0.108316:2:2,2:0:0:2:70:-6.64733,-0.60206,0	1/1:0.953162:5:5,5:0:0:5:185:-17.0033,-1.50515,0	0/0:44.775:9:9,0:9:325:0:0:0,-2.70927,-29.5911	0/0:65.8471:16:16,0:16:559:0:0:0,-4.81648,-50.617	0/0:38.7544:7:7,0:7:240:0:0:0,-2.10721,-21.9259
GL896899.1	18655350	.	A	G	1727.69	.	AB=0.588235;ABP=5.30951;AC=7;AF=0.169492;AN=18;AO=66;CIGAR=1X;DP=444;DPB=444;DPRA=0.825641;EPP=3.1419;EPPR=3.0103;GTI=6;LEN=1;MEANALT=1;MQM=60;MQMR=59.8413;NS=59;NUMALT=1;ODDS=0.587852;PAIRED=0.954545;PAIREDR=0.989418;PAO=0;PQA=0;PQR=0;PRO=0;QA=2452;QR=14278;RO=378;RPL=28;RPP=6.30041;RPPR=3.37796;RPR=38;RUN=1;SAF=24;SAP=13.6703;SAR=42;SRF=160;SRP=22.3353;SRR=218;TYPE=snp;ANN=G|intron_variant|MODI…	GT:GQ:DP:DPR:RO:QR:AO:QA:GL	0/0:37.4727:8:8,0:8:309:0:0:0,-2.40824,-28.17	0/1:105.452:10:10,7:3:123:7:248:-19.6429,0,-8.45449	0/0:25.4315:4:4,0:4:153:0:0:0,-1.20412,-14.1402	1/1:0.0955088:2:2,2:0:0:2:74:-7.02588,-0.60206,0	1/1:0.395324:4:4,4:0:0:4:150:-13.8624,-1.20412,0	1/1:0.830269:5:5,5:0:0:5:194:-17.8313,-1.50515,0	0/0:22.4212:3:3,0:3:114:0:0:0,-0.90309,-10.6322	0/0:28.4418:5:5,0:5:199:0:0:0,-1.50515,-18.2887	0/0:70.586:19:19,0:19:693:0:0:0,-5.71957,-62.69
GL896899.1	18663440	.	G	A	2752.51	.	AB=0.463768;ABP=3.79707;AC=8;AF=0.225;AN=18;AO=101;CIGAR=1X;DP=482;DPB=482;DPRA=0.936047;EPP=3.2038;EPPR=30.1452;GTI=3;LEN=1;MEANALT=1;MQM=60;MQMR=59.9186;NS=60;NUMALT=1;ODDS=0.889206;PAIRED=0.90099;PAIREDR=0.887139;PAO=0;PQA=0;PQR=0;PRO=0;QA=3767;QR=14093;RO=381;RPL=43;RPP=7.84774;RPPR=3.06159;RPR=58;RUN=1;SAF=47;SAP=4.06379;SAR=54;SRF=152;SRP=36.8021;SRR=229;TYPE=snp;ANN=A|intron_variant|MODIFI…	GT:GQ:DP:DPR:RO:QR:AO:QA:GL	0/0:30.6482:7:7,0:7:268:0:0:0,-2.10721,-24.4808	0/1:106.461:9:9,6:3:119:6:235:-18.8113,0,-8.38523	0/1:47.1695:6:6,2:4:156:2:69:-4.74439,0,-12.6088	1/1:13.205:8:8,8:0:0:8:297:-27.0819,-2.40824,0	1/1:10.1947:7:7,7:0:0:7:265:-24.2053,-2.10721,0	1/1:13.205:8:8,8:0:0:8:301:-27.444,-2.40824,0	0/0:33.6585:8:8,0:8:305:0:0:0,-2.40824,-27.8053	0/0:54.7306:15:15,0:15:554:0:0:0,-4.51545,-50.19	0/0:39.6791:10:10,0:10:341:0:0:0,-3.0103,-31.0064
GL896899.1	18670609	.	T	C	2621.51	.	AB=0.484848;ABP=3.1419;AC=7;AF=0.191667;AN=18;AO=95;CIGAR=1X;DP=514;DPB=514;DPRA=1.3471;EPP=3.03316;EPPR=13.0676;GTI=4;LEN=1;MEANALT=1;MQM=60;MQMR=59.8732;NS=60;NUMALT=1;ODDS=0.266134;PAIRED=0.968421;PAIREDR=0.947368;PAO=0;PQA=0;PQR=0;PRO=0;QA=3597;QR=15698;RO=418;RPL=51;RPP=4.13032;RPPR=9.7429;RPR=44;RUN=1;SAF=45;SAP=3.58174;SAR=50;SRF=248;SRP=34.6161;SRR=170;TYPE=snp;ANN=C|upstream_gene_variant…	GT:GQ:DP:DPR:RO:QR:AO:QA:GL	0/0:25.3623:5:5,0:5:193:0:0:0,-1.50515,-17.7373	0/1:101.077:10:10,4:6:235:4:144:-10.3003,0,-18.5097	0/0:31.3829:7:7,0:7:251:0:0:0,-2.10721,-22.9292	1/1:0.0824118:2:2,2:0:0:2:82:-7.77968,-0.60206,0	1/1:12.2837:7:7,7:0:0:7:274:-25.0272,-2.10721,0	1/1:0.339467:4:4,4:0:0:4:153:-14.1409,-1.20412,0	0/0:40.4138:10:10,0:10:384:0:0:0,-3.0103,-34.9106	0/0:61.4859:17:17,0:17:636:0:0:0,-5.11751,-57.5653	0/0:22.352:4:4,0:4:151:0:0:0,-1.20412,-13.9569
